# Supplementary material for: RNA binding candidates for human ADAR3 from substrates of a gain of function mutant expressed in neuronal cells
Source: Nucleic Acids Res. 2019 Sep 25;47(20):10801–14. doi: 10.1093/nar/gkz815 (PMC6846710; doi:10.1093/nar/gkz815)
Supplement: gkz815_Supplemental_Files [file gkz815_supplemental_files.zip]

Archive with 4 entries (4 files):
- Janus18.zip
- SI ADAR3-gkz815-revision-Final-Correction.pdf
- Table S2.xlsx
- Table S3.xlsx
