# Supplementary material for: RNA binding candidates for human ADAR3 from substrates of a gain of function mutant expressed in neuronal cells
Source: Nucleic Acids Res. 2019 Sep 25;47(20):10801–14. doi: 10.1093/nar/gkz815 (PMC6846710; doi:10.1093/nar/gkz815)
Supplement: gkz815_Supplemental_Files [file gkz815_supplemental_files.zip › Table S2.xlsx]

## Sheet: Sheet1
	PValue	adj.pvalue	CHR	POS	REF	ALT	ANNO
S_7_69062523	6.003027201167e-09	0.000131310216998327	7	69062523	T	C	ANN=C|intergenic_region|MODIFIER|AC104688.1-RNU6-832P|ENSG00000233689-ENSG00000200189|intergenic_region|ENSG00000233689-ENSG00000200189|||n.69062523T>C||||||
S_8_144082792	8.89257251269914e-09	0.000194507238570268	8	144082792	A	G	ANN=G|missense_variant|MODERATE|GPAA1|ENSG00000197858|transcript|ENST00000355091.8|protein_coding|1/12|c.62A>G|p.Asn21Ser|183/2078|62/1866|21/621||,G|missense_variant|MODERATE|GPAA1|ENSG00000197858|transcript|ENST00000361036.10|protein_coding|1/11|c.62A>G|p.Asn21Ser|125/1840|62/1686|21/561||,G|missense_variant|MODERATE|GPAA1|ENSG00000197858|transcript|ENST00000530633.1|nonsense_mediated_decay|1/6…
S_22_38735730	9.49438881745137e-09	0.000207661272215296	22	38735730	T	C	ANN=C|3_prime_UTR_variant|MODIFIER|SUN2|ENSG00000100242|transcript|ENST00000405018.5|protein_coding|18/18|c.*537A>G|||||537|,C|3_prime_UTR_variant|MODIFIER|SUN2|ENSG00000100242|transcript|ENST00000405510.5|protein_coding|19/19|c.*537A>G|||||537|,C|upstream_gene_variant|MODIFIER|AL021707.1|ENSG00000225450|transcript|ENST00000416406.1|antisense||n.-3273T>C|||||3273|,C|downstream_gene_variant|MODIFI…
S_19_35720497	1.0322242748764e-08	0.000225757771158216	19	35720497	A	G	ANN=G|missense_variant|MODERATE|KMT2B|ENSG00000272333|transcript|ENST00000420124.2|protein_coding|3/37|c.1150A>G|p.Arg384Gly|1150/8469|1150/8148|384/2715||,G|upstream_gene_variant|MODIFIER|KMT2B|ENSG00000272333|transcript|ENST00000606995.2|processed_transcript||n.-405A>G|||||405|,G|downstream_gene_variant|MODIFIER|ZBTB32|ENSG00000011590|transcript|ENST00000262630.7|protein_coding||c.*3745A>G|||||…
S_7_106659468	1.03508428588315e-08	0.000226372933322646	7	106659468	T	C	ANN=C|3_prime_UTR_variant|MODIFIER|CCDC71L|ENSG00000253276|transcript|ENST00000315965.6|protein_coding|3/3|c.*431A>G|||||431|,C|3_prime_UTR_variant|MODIFIER|CCDC71L|ENSG00000253276|transcript|ENST00000523505.1|protein_coding|1/1|c.*721A>G|||||721|,C|intron_variant|MODIFIER|AC004917.1|ENSG00000243797|transcript|ENST00000592441.1|sense_overlapping|2/4|n.173-49005A>G||||||,C|intron_variant|MODIFIER|…
S_20_35503541	1.68777177417596e-08	0.000369098809294541	20	35503541	A	G	ANN=G|synonymous_variant|LOW|CEP250|ENSG00000126001|transcript|ENST00000397527.5|protein_coding|30/35|c.5172A>G|p.Leu1724Leu|5892/15703|5172/7329|1724/2442||,G|synonymous_variant|LOW|CEP250|ENSG00000126001|transcript|ENST00000422671.1|protein_coding|1/4|c.636A>G|p.Leu212Leu|636/2648|636/2634|212/877||WARNING_TRANSCRIPT_NO_START_CODON,G|downstream_gene_variant|MODIFIER|CEP250|ENSG00000126001|trans…
S_19_13025544	2.02169792704464e-08	0.000442104902686121	19	13025544	A	G	ANN=G|missense_variant|MODERATE|NFIX|ENSG00000008441|transcript|ENST00000587760.5|protein_coding|2/10|c.527A>G|p.His176Arg|568/1487|527/1302|176/433||,G|missense_variant|MODERATE|NFIX|ENSG00000008441|transcript|ENST00000587260.1|protein_coding|1/9|c.548A>G|p.His183Arg|606/1537|548/1323|183/440||,G|missense_variant|MODERATE|NFIX|ENSG00000008441|transcript|ENST00000588228.5|protein_coding|2/11|c.41…
S_19_48982265	4.14325583498513e-08	0.000906005753436199	19	48982265	T	C	ANN=C|missense_variant|MODERATE|GYS1|ENSG00000104812|transcript|ENST00000323798.7|protein_coding|7/16|c.1052A>G|p.Tyr351Cys|1249/3574|1052/2214|351/737||,C|missense_variant|MODERATE|GYS1|ENSG00000104812|transcript|ENST00000263276.6|protein_coding|6/15|c.860A>G|p.Tyr287Cys|1058/3378|860/2022|287/673||,C|upstream_gene_variant|MODIFIER|GYS1|ENSG00000104812|transcript|ENST00000472004.5|retained_intro…
S_1_149555818	4.50394172015212e-08	0.000984831896528463	1	149555818	A	G	ANN=G|3_prime_UTR_variant|MODIFIER|NBPF19|ENSG00000271383|transcript|ENST00000621744.4|protein_coding|97/97|c.*1080A>G|||||1080|,G|downstream_gene_variant|MODIFIER|NBPF19|ENSG00000271383|transcript|ENST00000611931.4|protein_coding||c.*63027A>G|||||1054|,G|downstream_gene_variant|MODIFIER|NBPF19|ENSG00000271383|transcript|ENST00000612881.4|protein_coding||c.*67782A>G|||||174|,G|downstream_gene_var…
S_20_32236244	5.2831248183715e-08	0.00115515524153693	20	32236244	A	G	ANN=G|3_prime_UTR_variant|MODIFIER|POFUT1|ENSG00000101346|transcript|ENST00000375749.7|protein_coding|7/7|c.*1583A>G|||||1583|,G|upstream_gene_variant|MODIFIER|MIR1825|ENSG00000284125|transcript|ENST00000408740.1|miRNA||n.-1551A>G|||||1551|,G|downstream_gene_variant|MODIFIER|POFUT1|ENSG00000101346|transcript|ENST00000486717.5|processed_transcript||n.*1676A>G|||||1676|,G|downstream_gene_variant|MO…
S_11_65597897	6.6106125141223e-08	0.0014453443200877	11	65597897	T	C	ANN=C|3_prime_UTR_variant|MODIFIER|MAP3K11|ENSG00000173327|transcript|ENST00000309100.7|protein_coding|10/10|c.*394A>G|||||394|,C|3_prime_UTR_variant|MODIFIER|MAP3K11|ENSG00000173327|transcript|ENST00000532507.5|protein_coding|5/5|c.*394A>G|||||394|,C|3_prime_UTR_variant|MODIFIER|MAP3K11|ENSG00000173327|transcript|ENST00000530153.5|protein_coding|10/10|c.*394A>G|||||394|,C|3_prime_UTR_variant|MOD…
S_12_96247347	1.34751591676066e-07	0.00294607404881383	12	96247347	A	G	ANN=G|synonymous_variant|LOW|ELK3|ENSG00000111145|transcript|ENST00000228741.7|protein_coding|3/5|c.615A>G|p.Ser205Ser|941/4205|615/1224|205/407||,G|downstream_gene_variant|MODIFIER|ELK3|ENSG00000111145|transcript|ENST00000547860.1|protein_coding||c.*136A>G|||||136|WARNING_TRANSCRIPT_INCOMPLETE,G|intron_variant|MODIFIER|ELK3|ENSG00000111145|transcript|ENST00000549985.1|nonsense_mediated_decay|1/3…
S_22_45923304	1.41138534279091e-07	0.0030855706364095	22	45923304	T	C	ANN=C|missense_variant|MODERATE|WNT7B|ENSG00000188064|transcript|ENST00000339464.8|protein_coding|4/4|c.602A>G|p.Lys201Arg|977/3919|602/1050|201/349||,C|missense_variant|MODERATE|WNT7B|ENSG00000188064|transcript|ENST00000409496.7|protein_coding|4/4|c.614A>G|p.Lys205Arg|1092/2285|614/1062|205/353||,C|missense_variant|MODERATE|WNT7B|ENSG00000188064|transcript|ENST00000410089.5|protein_coding|4/4|c.…
S_19_54179929	1.59123021934882e-07	0.00347858838251845	19	54179929	T	C	ANN=C|3_prime_UTR_variant|MODIFIER|MBOAT7|ENSG00000125505|transcript|ENST00000495279.2|protein_coding|2/2|c.*774A>G|||||774|WARNING_TRANSCRIPT_NO_START_CODON,C|downstream_gene_variant|MODIFIER|MBOAT7|ENSG00000125505|transcript|ENST00000414665.5|protein_coding||c.*930A>G|||||930|WARNING_TRANSCRIPT_NO_STOP_CODON,C|downstream_gene_variant|MODIFIER|MBOAT7|ENSG00000125505|transcript|ENST00000464098.5|…
S_1_149555763	1.84184942012535e-07	0.00402628283239402	1	149555763	A	G	ANN=G|3_prime_UTR_variant|MODIFIER|NBPF19|ENSG00000271383|transcript|ENST00000621744.4|protein_coding|97/97|c.*1025A>G|||||1025|,G|downstream_gene_variant|MODIFIER|NBPF19|ENSG00000271383|transcript|ENST00000611931.4|protein_coding||c.*62972A>G|||||999|,G|downstream_gene_variant|MODIFIER|NBPF19|ENSG00000271383|transcript|ENST00000612881.4|protein_coding||c.*67727A>G|||||119|,G|downstream_gene_vari…
S_11_68756436	1.87464012466396e-07	0.00409777584850294	11	68756436	T	C	ANN=C|3_prime_UTR_variant|MODIFIER|CPT1A|ENSG00000110090|transcript|ENST00000265641.9|protein_coding|19/19|c.*1208A>G|||||1208|,C|upstream_gene_variant|MODIFIER|TESMIN|ENSG00000132749|transcript|ENST00000255087.9|protein_coding||c.-5776A>G|||||4872|,C|upstream_gene_variant|MODIFIER|TESMIN|ENSG00000132749|transcript|ENST00000544963.1|protein_coding||c.-5776A>G|||||4976|,C|upstream_gene_variant|MOD…
S_16_4870948	2.65976292256852e-07	0.00581370979615027	16	4870948	A	G	ANN=G|missense_variant|MODERATE|UBN1|ENSG00000118900|transcript|ENST00000262376.10|protein_coding|11/18|c.1535A>G|p.Lys512Arg|2154/6252|1535/3405|512/1134||,G|missense_variant|MODERATE|UBN1|ENSG00000118900|transcript|ENST00000396658.8|protein_coding|10/17|c.1535A>G|p.Lys512Arg|2238/6336|1535/3405|512/1134||,G|missense_variant|MODERATE|UBN1|ENSG00000118900|transcript|ENST00000590769.5|protein_codi…
S_2_85321731	3.34026178512356e-07	0.00730081018374456	2	85321731	T	C	ANN=C|3_prime_UTR_variant|MODIFIER|TGOLN2|ENSG00000152291|transcript|ENST00000377386.7|protein_coding|4/4|c.*1005A>G|||||1005|,C|3_prime_UTR_variant|MODIFIER|TGOLN2|ENSG00000152291|transcript|ENST00000398263.6|protein_coding|5/5|c.*1005A>G|||||1005|,C|3_prime_UTR_variant|MODIFIER|TGOLN2|ENSG00000152291|transcript|ENST00000282120.6|protein_coding|5/5|c.*934A>G|||||934|,C|downstream_gene_variant|MO…
S_22_20949798	4.40567868674301e-07	0.00962905133774552	22	20949798	A	G	ANN=G|missense_variant|MODERATE|CRKL|ENSG00000099942|transcript|ENST00000354336.7|protein_coding|3/3|c.865A>G|p.Thr289Ala|1374/5325|865/912|289/303||,G|missense_variant|MODERATE|CRKL|ENSG00000099942|transcript|ENST00000411769.1|nonsense_mediated_decay|3/4|c.865A>G|p.Thr289Ala|1366/2037|865/912|289/303||
S_5_126603578	5.2104462940811e-07	0.0113874303757142	5	126603578	A	G	ANN=G|synonymous_variant|LOW|PHAX|ENSG00000164902|transcript|ENST00000297540.4|protein_coding|2/5|c.105A>G|p.Leu35Leu|800/4288|105/1185|35/394||,G|upstream_gene_variant|MODIFIER|PHAX|ENSG00000164902|transcript|ENST00000511371.1|retained_intron||n.-4779A>G|||||4779|,G|non_coding_transcript_exon_variant|MODIFIER|PHAX|ENSG00000164902|transcript|ENST00000505674.5|retained_intron|1/3|n.18A>G||||||,G|n…
S_4_88728300	5.27275433967648e-07	0.011523077333929	4	88728300	T	C	ANN=C|3_prime_UTR_variant|MODIFIER|FAM13A|ENSG00000138640|transcript|ENST00000395002.6|protein_coding|17/17|c.*233A>G|||||233|,C|3_prime_UTR_variant|MODIFIER|FAM13A|ENSG00000138640|transcript|ENST00000503556.5|protein_coding|17/17|c.*233A>G|||||233|,C|3_prime_UTR_variant|MODIFIER|FAM13A|ENSG00000138640|transcript|ENST00000511976.5|protein_coding|18/18|c.*233A>G|||||233|,C|3_prime_UTR_variant|MODI…
S_10_97664918	7.37203734199367e-07	0.0161101132034588	10	97664918	A	G	ANN=G|missense_variant|MODERATE|PI4K2A|ENSG00000155252|transcript|ENST00000370631.3|protein_coding|6/9|c.1018A>G|p.Ile340Val|1075/4189|1018/1440|340/479||,G|missense_variant|MODERATE|AL355315.1|ENSG00000249967|transcript|ENST00000370649.3|protein_coding|7/10|c.928A>G|p.Ile310Val|1258/1848|928/1350|310/449||
S_5_67168339	7.38140638367214e-07	0.0161298492296004	5	67168339	A	G	ANN=G|3_prime_UTR_variant|MODIFIER|MAST4|ENSG00000069020|transcript|ENST00000403625.6|protein_coding|29/29|c.*1288A>G|||||1288|,G|downstream_gene_variant|MODIFIER|MAST4|ENSG00000069020|transcript|ENST00000403666.5|protein_coding||c.*1288A>G|||||1075|,G|downstream_gene_variant|MODIFIER|MAST4|ENSG00000069020|transcript|ENST00000443808.1|protein_coding||c.*1288A>G|||||1056|WARNING_TRANSCRIPT_NO_STAR…
S_11_6402705	9.04580181247169e-07	0.0197659815404319	11	6402705	T	C	ANN=C|synonymous_variant|LOW|APBB1|ENSG00000166313|transcript|ENST00000311051.7|protein_coding|7/14|c.1125A>G|p.Leu375Leu|1208/2619|1125/2127|375/708||,C|synonymous_variant|LOW|APBB1|ENSG00000166313|transcript|ENST00000530885.5|protein_coding|6/13|c.465A>G|p.Leu155Leu|558/1626|465/1467|155/488||,C|synonymous_variant|LOW|APBB1|ENSG00000166313|transcript|ENST00000389906.6|protein_coding|7/14|c.1125…
S_1_149004995	1.3348017490128e-06	0.0291654182159297	1	149004995	A	G	ANN=G|missense_variant|MODERATE|PDE4DIP|ENSG00000178104|transcript|ENST00000618462.4|protein_coding|30/46|c.3841A>G|p.Ser1281Gly|4234/8150|3841/6723|1281/2240||,G|missense_variant|MODERATE|PDE4DIP|ENSG00000178104|transcript|ENST00000369356.8|protein_coding|27/44|c.3973A>G|p.Ser1325Gly|4264/8307|3973/7089|1325/2362||,G|missense_variant|MODERATE|PDE4DIP|ENSG00000178104|transcript|ENST00000369354.7|…
S_22_41230170	1.47308170547242e-06	0.0321853621828668	22	41230170	A	G	ANN=G|synonymous_variant|LOW|L3MBTL2|ENSG00000100395|transcript|ENST00000216237.9|protein_coding|17/17|c.2037A>G|p.Leu679Leu|2195/3296|2037/2118|679/705||,G|3_prime_UTR_variant|MODIFIER|L3MBTL2|ENSG00000100395|transcript|ENST00000452106.5|nonsense_mediated_decay|18/18|c.*297A>G|||||2573|,G|downstream_gene_variant|MODIFIER|L3MBTL2|ENSG00000100395|transcript|ENST00000481902.5|retained_intron||n.*23…
S_8_43021943	1.4998331968879e-06	0.0327683556856068	8	43021943	A	G	ANN=G|3_prime_UTR_variant|MODIFIER|HOOK3|ENSG00000168172|transcript|ENST00000307602.8|protein_coding|22/22|c.*3445A>G|||||3445|,G|downstream_gene_variant|MODIFIER|HOOK3|ENSG00000168172|transcript|ENST00000533539.1|protein_coding||c.*3551A>G|||||3551|WARNING_TRANSCRIPT_INCOMPLETE,G|intron_variant|MODIFIER|HOOK3|ENSG00000168172|transcript|ENST00000533338.1|protein_coding|1/1|c.89+3449A>G||||||WARNI…
S_12_6540557	2.25618072175556e-06	0.0492907802281938	12	6540557	T	C	ANN=C|missense_variant|MODERATE|IFFO1|ENSG00000010295|transcript|ENST00000336604.8|protein_coding|10/10|c.1615A>G|p.Ser539Gly|1657/2686|1615/1689|539/562||,C|missense_variant|MODERATE|IFFO1|ENSG00000010295|transcript|ENST00000619571.4|protein_coding|10/10|c.1642A>G|p.Ser548Gly|1696/2724|1642/1716|548/571||,C|missense_variant|MODERATE|IFFO1|ENSG00000010295|transcript|ENST00000436152.6|protein_codi…
S_11_63910746	2.28505115752748e-06	0.0499192275873453	11	63910746	A	G	ANN=G|3_prime_UTR_variant|MODIFIER|MARK2|ENSG00000072518|transcript|ENST00000402010.6|protein_coding|19/19|c.*1509A>G|||||1509|,G|3_prime_UTR_variant|MODIFIER|MARK2|ENSG00000072518|transcript|ENST00000377810.7|protein_coding|18/18|c.*1509A>G|||||1509|,G|downstream_gene_variant|MODIFIER|RCOR2|ENSG00000167771|transcript|ENST00000301459.4|protein_coding||c.*1119T>C|||||475|,G|downstream_gene_variant…
S_19_54180186	4.93762684939227e-13	1.08099e-08	19	54180186	T	C	ANN=C|3_prime_UTR_variant|MODIFIER|MBOAT7|ENSG00000125505|transcript|ENST00000495279.2|protein_coding|2/2|c.*517A>G|||||517|WARNING_TRANSCRIPT_NO_START_CODON,C|downstream_gene_variant|MODIFIER|MBOAT7|ENSG00000125505|transcript|ENST00000414665.5|protein_coding||c.*673A>G|||||673|WARNING_TRANSCRIPT_NO_STOP_CODON,C|downstream_gene_variant|MODIFIER|MBOAT7|ENSG00000125505|transcript|ENST00000464098.5|…
S_2_130152066	4.98865673840141e-19	1.09296480481636e-14	2	130152066	T	C	ANN=C|3_prime_UTR_variant|MODIFIER|SMPD4|ENSG00000136699|transcript|ENST00000409031.5|protein_coding|20/20|c.*489A>G|||||489|,C|3_prime_UTR_variant|MODIFIER|SMPD4|ENSG00000136699|transcript|ENST00000454468.5|nonsense_mediated_decay|19/19|c.*2677A>G|||||21262|,C|3_prime_UTR_variant|MODIFIER|SMPD4|ENSG00000136699|transcript|ENST00000431183.6|protein_coding|17/17|c.*489A>G|||||489|,C|3_prime_UTR_var…
S_11_46673497	5.04945020481419e-12	1.10532464983383e-07	11	46673497	A	G	ANN=G|3_prime_UTR_variant|MODIFIER|ATG13|ENSG00000175224|transcript|ENST00000524625.5|protein_coding|17/17|c.*1165A>G|||||1165|,G|3_prime_UTR_variant|MODIFIER|ATG13|ENSG00000175224|transcript|ENST00000359513.8|protein_coding|17/17|c.*1165A>G|||||1165|,G|3_prime_UTR_variant|MODIFIER|ATG13|ENSG00000175224|transcript|ENST00000526508.5|protein_coding|18/18|c.*1165A>G|||||1165|,G|downstream_gene_varia…
S_6_42888592	5.32967420697827e-12	1.16661238716547e-07	6	42888592	A	G	ANN=G|3_prime_UTR_variant|MODIFIER|RPL7L1|ENSG00000146223|transcript|ENST00000304734.9|protein_coding|7/7|c.*1439A>G|||||2128|,G|3_prime_UTR_variant|MODIFIER|RPL7L1|ENSG00000146223|transcript|ENST00000493763.5|protein_coding|6/6|c.*2128A>G|||||2128|,G|downstream_gene_variant|MODIFIER|RPL7L1|ENSG00000146223|transcript|ENST00000397415.7|retained_intron||n.*1582A>G|||||1582|,G|downstream_gene_varian…
S_7_151066748	5.686020401837e-18	1.24557962922641e-13	7	151066748	A	G	ANN=G|synonymous_variant|LOW|SLC4A2|ENSG00000164889|transcript|ENST00000413384.6|protein_coding|6/23|c.810A>G|p.Leu270Leu|1066/4142|810/3726|270/1241||,G|synonymous_variant|LOW|SLC4A2|ENSG00000164889|transcript|ENST00000485713.5|protein_coding|6/23|c.810A>G|p.Leu270Leu|1850/4925|810/3726|270/1241||,G|synonymous_variant|LOW|SLC4A2|ENSG00000164889|transcript|ENST00000461735.1|protein_coding|5/22|c.…
S_11_123061192	5.71985319869005e-81	1.2536202255569e-76	11	123061192	T	C	ANN=C|missense_variant|MODERATE|HSPA8|ENSG00000109971|transcript|ENST00000227378.7|protein_coding|1/8|c.133A>G|p.Thr45Ala|141/2186|133/1941|45/646||,C|missense_variant|MODERATE|HSPA8|ENSG00000109971|transcript|ENST00000453788.6|protein_coding|2/8|c.133A>G|p.Thr45Ala|410/2004|133/1482|45/493||,C|missense_variant|MODERATE|HSPA8|ENSG00000109971|transcript|ENST00000534624.5|protein_coding|2/9|c.133A>…
S_12_57102363	5.73689933089321e-12	1.25569252554591e-07	12	57102363	T	C	ANN=C|missense_variant|MODERATE|STAT6|ENSG00000166888|transcript|ENST00000300134.7|protein_coding|13/22|c.1439A>G|p.Lys480Arg|1765/4034|1439/2544|480/847||,C|missense_variant|MODERATE|STAT6|ENSG00000166888|transcript|ENST00000556155.5|protein_coding|13/22|c.1439A>G|p.Lys480Arg|1588/2924|1439/2544|480/847||,C|missense_variant|MODERATE|STAT6|ENSG00000166888|transcript|ENST00000538913.6|protein_codi…
S_19_18173937	5.74757447992934e-12	1.25797162642213e-07	19	18173937	A	G	ANN=G|synonymous_variant|LOW|IFI30|ENSG00000216490|transcript|ENST00000407280.3|protein_coding|1/7|c.96A>G|p.Leu32Leu|271/1134|96/753|32/250||,G|synonymous_variant|LOW|IFI30|ENSG00000216490|transcript|ENST00000597802.2|protein_coding|2/3|c.96A>G|p.Leu32Leu|192/411|96/315|32/104||WARNING_TRANSCRIPT_NO_STOP_CODON,G|3_prime_UTR_variant|MODIFIER|AC007192.1|ENSG00000268173|transcript|ENST00000593731.1…
S_1_9744427	5.91286150026164e-13	1.29444363963728e-08	1	9744427	T	C	ANN=C|missense_variant|MODERATE|CLSTN1|ENSG00000171603|transcript|ENST00000377298.8|protein_coding|8/19|c.1202A>G|p.Lys401Arg|1995/5221|1202/2946|401/981||,C|missense_variant|MODERATE|CLSTN1|ENSG00000171603|transcript|ENST00000361311.4|protein_coding|7/18|c.1172A>G|p.Lys391Arg|1423/4647|1172/2916|391/971||,C|missense_variant|MODERATE|CLSTN1|ENSG00000171603|transcript|ENST00000435891.5|protein_cod…
S_1_160350197	6.20789393507301e-10	1.35853550875138e-05	1	160350197	A	G	ANN=G|missense_variant|MODERATE|NCSTN|ENSG00000162736|transcript|ENST00000294785.9|protein_coding|5/17|c.529A>G|p.Ser177Gly|654/2936|529/2130|177/709||,G|missense_variant|MODERATE|NCSTN|ENSG00000162736|transcript|ENST00000368063.5|protein_coding|6/18|c.469A>G|p.Ser157Gly|749/3031|469/2070|157/689||,G|missense_variant|MODERATE|NCSTN|ENSG00000162736|transcript|ENST00000421914.5|protein_coding|5/7|c…
S_2_74872413	6.25167396956204e-10	1.36805381475926e-05	2	74872413	A	G	ANN=G|synonymous_variant|LOW|HK2|ENSG00000159399|transcript|ENST00000290573.6|protein_coding|4/18|c.489A>G|p.Leu163Leu|1089/5772|489/2754|163/917||,G|synonymous_variant|LOW|HK2|ENSG00000159399|transcript|ENST00000409174.1|protein_coding|4/18|c.405A>G|p.Leu135Leu|595/5278|405/2670|135/889||,G|downstream_gene_variant|MODIFIER|HK2|ENSG00000159399|transcript|ENST00000472302.1|retained_intron||n.*4506…
S_5_172768556	6.41288649462239e-102	1.40557646189134e-97	5	172768556	T	C	ANN=C|3_prime_UTR_variant|MODIFIER|DUSP1|ENSG00000120129|transcript|ENST00000239223.3|protein_coding|4/4|c.*206A>G|||||206|,C|intron_variant|MODIFIER|AC022217.3|ENSG00000253736|transcript|ENST00000523005.1|antisense|1/1|n.69+5508T>C||||||
S_2_222922753	6.46191589203029e-21	1.41587039110276e-16	2	222922753	A	G	ANN=G|synonymous_variant|LOW|ACSL3|ENSG00000123983|transcript|ENST00000357430.7|protein_coding|9/17|c.1002A>G|p.Leu334Leu|1533/5679|1002/2163|334/720||,G|synonymous_variant|LOW|ACSL3|ENSG00000123983|transcript|ENST00000392066.7|protein_coding|8/16|c.1002A>G|p.Leu334Leu|1418/3147|1002/2163|334/720||,G|upstream_gene_variant|MODIFIER|ACSL3|ENSG00000123983|transcript|ENST00000407441.4|nonsense_mediat…
S_7_149225276	6.70023279492219e-19	1.46788700071155e-14	7	149225276	A	G	ANN=G|3_prime_UTR_variant|MODIFIER|ZNF282|ENSG00000170265|transcript|ENST00000610704.4|protein_coding|8/8|c.*629A>G|||||629|,G|downstream_gene_variant|MODIFIER|ZNF282|ENSG00000170265|transcript|ENST00000479907.1|protein_coding||c.*996A>G|||||613|,G|downstream_gene_variant|MODIFIER|ZNF282|ENSG00000170265|transcript|ENST00000470381.1|retained_intron||n.*1010A>G|||||1010|
S_22_41357996	6.94682626217478e-10	1.52010452268909e-05	22	41357996	A	G	ANN=G|3_prime_UTR_variant|MODIFIER|ZC3H7B|ENSG00000100403|transcript|ENST00000352645.4|protein_coding|23/23|c.*567A>G|||||567|
S_14_102944289	8.73794808512716e-10	1.91195042050667e-05	14	102944289	T	C	ANN=C|missense_variant|MODERATE|CDC42BPB|ENSG00000198752|transcript|ENST00000361246.6|protein_coding|30/37|c.4010A>G|p.Lys1337Arg|4299/6758|4010/5136|1337/1711||,C|missense_variant|MODERATE|CDC42BPB|ENSG00000198752|transcript|ENST00000559043.1|protein_coding|15/15|c.1751A>G|p.Lys584Arg|1753/1999|1751/1997|584/664||WARNING_TRANSCRIPT_INCOMPLETE,C|upstream_gene_variant|MODIFIER|CDC42BPB|ENSG0000019…
S_17_78997271	1.10819672678417e-14	2.42706165133002e-10	17	78997271	T	C	ANN=C|missense_variant|MODERATE|CANT1|ENSG00000171302|transcript|ENST00000392446.9|protein_coding|3/5|c.352A>G|p.Arg118Gly|565/3252|352/1206|118/401||,C|missense_variant|MODERATE|CANT1|ENSG00000171302|transcript|ENST00000591773.5|protein_coding|4/6|c.352A>G|p.Arg118Gly|752/1669|352/1206|118/401||,C|missense_variant|MODERATE|CANT1|ENSG00000171302|transcript|ENST00000302345.6|protein_coding|2/4|c.3…
S_16_28101887	1.24756205391887e-24	2.73378272875243e-20	16	28101887	T	C	ANN=C|missense_variant|MODERATE|XPO6|ENSG00000169180|transcript|ENST00000304658.9|protein_coding|22/24|c.3005A>G|p.Tyr1002Cys|3506/4422|3005/3378|1002/1125||,C|missense_variant|MODERATE|XPO6|ENSG00000169180|transcript|ENST00000565698.5|protein_coding|23/25|c.2963A>G|p.Tyr988Cys|3323/4255|2963/3336|988/1111||,C|missense_variant|MODERATE|XPO6|ENSG00000169180|transcript|ENST00000569315.1|protein_cod…
S_1_156272329	1.25655795399321e-11	2.75010273810955e-07	1	156272329	T	C	ANN=C|missense_variant|MODERATE|SMG5|ENSG00000198952|transcript|ENST00000361813.5|protein_coding|7/22|c.704A>G|p.Tyr235Cys|849/4559|704/3051|235/1016||,C|upstream_gene_variant|MODIFIER|SMG5|ENSG00000198952|transcript|ENST00000489907.2|processed_transcript||n.-4741A>G|||||4741|
S_11_75572432	1.28362938634689e-72	2.81320216311783e-68	11	75572432	A	G	ANN=G|3_prime_UTR_variant|MODIFIER|SERPINH1|ENSG00000149257|transcript|ENST00000358171.7|protein_coding|5/5|c.*349A>G|||||349|,G|3_prime_UTR_variant|MODIFIER|SERPINH1|ENSG00000149257|transcript|ENST00000533603.5|protein_coding|6/6|c.*349A>G|||||349|,G|3_prime_UTR_variant|MODIFIER|SERPINH1|ENSG00000149257|transcript|ENST00000524558.5|protein_coding|5/5|c.*349A>G|||||349|,G|3_prime_UTR_variant|MODI…
S_7_143380681	1.35367126563331e-09	2.96183272920569e-05	7	143380681	T	C	ANN=C|upstream_gene_variant|MODIFIER|ZYX|ENSG00000159840|transcript|ENST00000322764.9|protein_coding||c.-891T>C|||||399|,C|upstream_gene_variant|MODIFIER|AC093673.1|ENSG00000232533|transcript|ENST00000429630.1|antisense||n.-186A>G|||||186|,C|upstream_gene_variant|MODIFIER|ZYX|ENSG00000159840|transcript|ENST00000354434.8|protein_coding||c.-894T>C|||||894|WARNING_TRANSCRIPT_NO_START_CODON,C|upstrea…
S_17_40096760	1.37018396160666e-26	3.00262113346484e-22	17	40096760	T	C	ANN=C|synonymous_variant|LOW|NR1D1|ENSG00000126368|transcript|ENST00000246672.3|protein_coding|3/8|c.390A>G|p.Leu130Leu|1021/2772|390/1845|130/614||,C|downstream_gene_variant|MODIFIER|THRA|ENSG00000126351|transcript|ENST00000264637.8|protein_coding||c.*3378T>C|||||2893|,C|downstream_gene_variant|MODIFIER|THRA|ENSG00000126351|transcript|ENST00000584985.5|protein_coding||c.*3378T>C|||||2893|,C|down…
S_22_41356652	1.42734192287436e-09	3.12288139305682e-05	22	41356652	A	G	ANN=G|missense_variant|MODERATE|ZC3H7B|ENSG00000100403|transcript|ENST00000352645.4|protein_coding|22/23|c.2525A>G|p.Tyr842Cys|2782/5909|2525/2934|842/977||
S_21_6120707	1.47659222364467e-09	3.2304884668898e-05	21	6120707	A	G	ANN=G|synonymous_variant|LOW|CU639417.2|ENSG00000275993|transcript|ENST00000613488.2|protein_coding|13/14|c.1965A>G|p.Leu655Leu|2098/4705|1965/2352|655/783||
S_17_78357864	1.61746636836178e-24	3.54419230635434e-20	17	78357864	T	C	ANN=C|3_prime_UTR_variant|MODIFIER|SOCS3|ENSG00000184557|transcript|ENST00000330871.3|protein_coding|2/2|c.*554A>G|||||554|,C|upstream_gene_variant|MODIFIER|AC061992.1|ENSG00000266970|transcript|ENST00000592569.1|lincRNA||n.-2589T>C|||||2589|,C|upstream_gene_variant|MODIFIER|AC061992.1|ENSG00000266970|transcript|ENST00000587575.1|lincRNA||n.-4807T>C|||||4807|,C|downstream_gene_variant|MODIFIER|SO…
S_10_102657341	1.70150308769551e-15	3.7266320626707e-11	10	102657341	A	G	ANN=G|missense_variant|MODERATE|TRIM8|ENSG00000171206|transcript|ENST00000302424.11|protein_coding|6/6|c.1643A>G|p.Tyr548Cys|1765/2831|1643/1656|548/551||,G|downstream_gene_variant|MODIFIER|TRIM8|ENSG00000171206|transcript|ENST00000479004.1|processed_transcript||n.*254A>G|||||254|,G|downstream_gene_variant|MODIFIER|TRIM8|ENSG00000171206|transcript|ENST00000487927.5|processed_transcript||n.*372A>G…
S_2_99195943	1.9e-09	4.1632745699279e-05	2	99195943	A	G	ANN=G|3_prime_UTR_variant|MODIFIER|MRPL30|ENSG00000185414|transcript|ENST00000338148.7|protein_coding|6/6|c.*238A>G|||||238|,G|downstream_gene_variant|MODIFIER|AC092587.1|ENSG00000273155|transcript|ENST00000410042.1|protein_coding||c.*711A>G|||||645|,G|downstream_gene_variant|MODIFIER|MRPL30|ENSG00000185414|transcript|ENST00000409145.5|protein_coding||c.*1019A>G|||||854|,G|downstream_gene_variant…
S_16_27469487	1.93403394398866e-13	4.23514753054636e-09	16	27469487	T	C	ANN=C|synonymous_variant|LOW|GTF3C1|ENSG00000077235|transcript|ENST00000356183.8|protein_coding|32/37|c.4878A>G|p.Val1626Val|4894/7018|4878/6330|1626/2109||,C|synonymous_variant|LOW|GTF3C1|ENSG00000077235|transcript|ENST00000561623.5|protein_coding|32/37|c.4878A>G|p.Val1626Val|4901/7015|4878/6255|1626/2084||,C|upstream_gene_variant|MODIFIER|GTF3C1|ENSG00000077235|transcript|ENST00000562609.2|reta…
S_9_136441145	2.0303021480185e-11	4.44331625093849e-07	9	136441145	T	C	ANN=C|3_prime_UTR_variant|MODIFIER|SEC16A|ENSG00000148396|transcript|ENST00000290037.10|protein_coding|29/29|c.*610A>G|||||610|,C|3_prime_UTR_variant|MODIFIER|SEC16A|ENSG00000148396|transcript|ENST00000277537.10|protein_coding|21/21|c.*610A>G|||||610|WARNING_TRANSCRIPT_NO_START_CODON,C|3_prime_UTR_variant|MODIFIER|SEC16A|ENSG00000148396|transcript|ENST00000453963.5|protein_coding|26/26|c.*610A>G|…
S_16_75229532	2.41213734676413e-17	5.28378685808683e-13	16	75229532	T	C	ANN=C|synonymous_variant|LOW|BCAR1|ENSG00000050820|transcript|ENST00000162330.9|protein_coding|7/7|c.2592A>G|p.Leu864Leu|2719/3221|2592/2613|864/870||,C|synonymous_variant|LOW|BCAR1|ENSG00000050820|transcript|ENST00000418647.7|protein_coding|8/8|c.2730A>G|p.Leu910Leu|3014/3387|2730/2751|910/916||,C|synonymous_variant|LOW|BCAR1|ENSG00000050820|transcript|ENST00000393422.6|protein_coding|7/7|c.2646…
S_17_78358609	2.65833422115536e-17	5.82281527801871e-13	17	78358609	T	C	ANN=C|missense_variant|MODERATE|SOCS3|ENSG00000184557|transcript|ENST00000330871.3|protein_coding|2/2|c.487A>G|p.Arg163Gly|903/2734|487/678|163/225||,C|upstream_gene_variant|MODIFIER|AC061992.1|ENSG00000266970|transcript|ENST00000592569.1|lincRNA||n.-1844T>C|||||1844|,C|upstream_gene_variant|MODIFIER|AC061992.1|ENSG00000266970|transcript|ENST00000587575.1|lincRNA||n.-4062T>C|||||4062|,C|downstrea…
S_5_176658482	2.77681563710062e-09	6.07456188772131e-05	5	176658482	A	G	ANN=G|3_prime_UTR_variant|MODIFIER|TSPAN17|ENSG00000048140|transcript|ENST00000508164.5|protein_coding|9/9|c.*784A>G|||||784|,G|3_prime_UTR_variant|MODIFIER|TSPAN17|ENSG00000048140|transcript|ENST00000515708.5|protein_coding|9/9|c.*950A>G|||||950|,G|3_prime_UTR_variant|MODIFIER|TSPAN17|ENSG00000048140|transcript|ENST00000298564.14|protein_coding|4/4|c.*1522A>G|||||1522|,G|3_prime_UTR_variant|MODI…
S_3_58142702	2.82128197699826e-13	6.1777611450331e-09	3	58142702	A	G	ANN=G|missense_variant|MODERATE|FLNB|ENSG00000136068|transcript|ENST00000490882.5|protein_coding|32/47|c.5327A>G|p.Lys1776Arg|5492/8079|5327/7902|1776/2633||,G|missense_variant|MODERATE|FLNB|ENSG00000136068|transcript|ENST00000295956.8|protein_coding|31/46|c.5234A>G|p.Lys1745Arg|5399/9463|5234/7809|1745/2602||,G|missense_variant|MODERATE|FLNB|ENSG00000136068|transcript|ENST00000358537.7|protein_c…
S_12_123408938	2.84544838476366e-14	6.23153196263242e-10	12	123408938	A	G	ANN=G|3_prime_UTR_variant|MODIFIER|KMT5A|ENSG00000183955|transcript|ENST00000402868.7|protein_coding|8/8|c.*1235A>G|||||1235|,G|3_prime_UTR_variant|MODIFIER|KMT5A|ENSG00000183955|transcript|ENST00000330479.8|protein_coding|9/9|c.*1171A>G|||||1235|,G|downstream_gene_variant|MODIFIER|RILPL2|ENSG00000150977|transcript|ENST00000280571.9|protein_coding||c.*6953T>C|||||1745|,G|downstream_gene_variant|M…
S_17_7193683	2.88666349058455e-13	6.32063837898393e-09	17	7193683	T	C	ANN=C|synonymous_variant|LOW|DLG4|ENSG00000132535|transcript|ENST00000399510.6|protein_coding|17/22|c.1704A>G|p.Thr568Thr|2557/3975|1704/2304|568/767||,C|synonymous_variant|LOW|DLG4|ENSG00000132535|transcript|ENST00000399506.6|protein_coding|15/20|c.1575A>G|p.Thr525Thr|1767/3185|1575/2175|525/724||,C|synonymous_variant|LOW|DLG4|ENSG00000132535|transcript|ENST00000302955.10|protein_coding|15/20|c.…
S_19_2132556	3.07552984891917e-18	6.73756324002722e-14	19	2132556	T	C	ANN=C|missense_variant|MODERATE|AP3D1|ENSG00000065000|transcript|ENST00000355272.10|protein_coding|5/32|c.377A>G|p.Tyr126Cys|584/5034|377/3648|126/1215||,C|missense_variant|MODERATE|AP3D1|ENSG00000065000|transcript|ENST00000345016.9|protein_coding|5/30|c.377A>G|p.Tyr126Cys|600/4870|377/3462|126/1153||,C|upstream_gene_variant|MODIFIER|AP3D1|ENSG00000065000|transcript|ENST00000590683.2|nonsense_med…
S_9_128633898	3.20562159798073e-14	7.01999073741799e-10	9	128633898	T	C	ANN=C|missense_variant|MODERATE|WDR34|ENSG00000119333|transcript|ENST00000372715.6|protein_coding|9/9|c.1457A>G|p.Tyr486Cys|1518/1755|1457/1611|486/536||,C|upstream_gene_variant|MODIFIER|AL356481.3|ENSG00000280758|transcript|ENST00000630523.1|antisense||n.-2213A>G|||||2213|,C|downstream_gene_variant|MODIFIER|SPTAN1|ENSG00000197694|transcript|ENST00000372731.8|protein_coding||c.*564T>C|||||236|,C|…
S_9_35714031	3.23706488265386e-20	7.09240915789461e-16	9	35714031	T	C	ANN=C|synonymous_variant|LOW|TLN1|ENSG00000137076|transcript|ENST00000314888.9|protein_coding|25/57|c.3171A>G|p.Val1057Val|3525/8823|3171/7626|1057/2541||,C|upstream_gene_variant|MODIFIER|MIR6852|ENSG00000284195|transcript|ENST00000621699.1|miRNA||n.-3290A>G|||||3290|
S_17_82095425	3.26e-09	7.13149952664512e-05	17	82095425	T	C	ANN=C|missense_variant|MODERATE|FASN|ENSG00000169710|transcript|ENST00000306749.3|protein_coding|3/43|c.175A>G|p.Arg59Gly|394/8565|175/7536|59/2511||,C|missense_variant|MODERATE|FASN|ENSG00000169710|transcript|ENST00000635197.1|protein_coding|3/4|c.175A>G|p.Arg59Gly|351/627|175/451|59/149||WARNING_TRANSCRIPT_INCOMPLETE,C|missense_variant|MODERATE|FASN|ENSG00000169710|transcript|ENST00000634990.1|…
S_21_45265495	3.3e-17	7.24580501853472e-13	21	45265495	T	C	ANN=C|missense_variant|MODERATE|POFUT2|ENSG00000186866|transcript|ENST00000349485.9|protein_coding|9/9|c.1277A>G|p.Lys426Arg|1304/2871|1277/1290|426/429||,C|3_prime_UTR_variant|MODIFIER|POFUT2|ENSG00000186866|transcript|ENST00000331343.11|protein_coding|8/8|c.*1956A>G|||||1956|,C|3_prime_UTR_variant|MODIFIER|POFUT2|ENSG00000186866|transcript|ENST00000334538.13|nonsense_mediated_decay|10/10|c.*340…
S_5_138468924	3.95e-13	8.6658762322283e-09	5	138468924	A	G	ANN=G|3_prime_UTR_variant|MODIFIER|EGR1|ENSG00000120738|transcript|ENST00000239938.4|protein_coding|2/2|c.*843A>G|||||843|,G|upstream_gene_variant|MODIFIER|RPL7P19|ENSG00000241458|transcript|ENST00000469948.1|processed_pseudogene||n.-4820A>G|||||4820|
S_9_127517884	4.29e-43	9.40185995791431e-39	9	127517884	T	C	ANN=C|missense_variant|MODERATE|FAM129B|ENSG00000136830|transcript|ENST00000373312.3|protein_coding|6/14|c.647A>G|p.Tyr216Cys|861/3957|647/2241|216/746||,C|missense_variant|MODERATE|FAM129B|ENSG00000136830|transcript|ENST00000373314.7|protein_coding|6/14|c.608A>G|p.Tyr203Cys|660/3760|608/2202|203/733||,C|upstream_gene_variant|MODIFIER|FAM129B|ENSG00000136830|transcript|ENST00000465154.1|processed…
S_19_45034262	4.3e-13	9.43580418546445e-09	19	45034262	A	G	ANN=G|missense_variant|MODERATE|RELB|ENSG00000104856|transcript|ENST00000221452.12|protein_coding|10/12|c.1226A>G|p.Lys409Arg|1376/2294|1226/1740|409/579||,G|missense_variant|MODERATE|RELB|ENSG00000104856|transcript|ENST00000625761.2|protein_coding|10/12|c.1226A>G|p.Lys409Arg|1357/2279|1226/1740|409/579||,G|missense_variant|MODERATE|RELB|ENSG00000104856|transcript|ENST00000505236.1|protein_coding…
S_8_143918734	4.4e-12	9.64052350923457e-08	8	143918734	T	C	ANN=C|missense_variant|MODERATE|PLEC|ENSG00000178209|transcript|ENST00000322810.8|protein_coding|32/32|c.11498A>G|p.Tyr3833Cys|11668/15249|11498/14055|3833/4684||,C|missense_variant|MODERATE|PLEC|ENSG00000178209|transcript|ENST00000345136.7|protein_coding|32/32|c.11087A>G|p.Tyr3696Cys|11216/14803|11087/13644|3696/4547||,C|missense_variant|MODERATE|PLEC|ENSG00000178209|transcript|ENST00000357649.6…

## Sheet: Sheet2
	PValue	adj.pvalue	CHR	POS	REF	ALT	ANNO
S_17_78997271	3.87004770333185e-09	0.000110636923742851	17	78997271	T	C	ANN=C|missense_variant|MODERATE|CANT1|ENSG00000171302|transcript|ENST00000392446.9|protein_coding|3/5|c.352A>G|p.Arg118Gly|565/3252|352/1206|118/401||,C|missense_variant|MODERATE|CANT1|ENSG00000171302|transcript|ENST00000591773.5|protein_coding|4/6|c.352A>G|p.Arg118Gly|752/1669|352/1206|118/401||,C|missense_variant|MODERATE|CANT1|ENSG00000171302|transcript|ENST00000302345.6|protein_coding|2/4|c.3…
S_2_130152066	5.53109633614441e-09	0.00015811745096136	2	130152066	T	C	ANN=C|3_prime_UTR_variant|MODIFIER|SMPD4|ENSG00000136699|transcript|ENST00000409031.5|protein_coding|20/20|c.*489A>G|||||489|,C|3_prime_UTR_variant|MODIFIER|SMPD4|ENSG00000136699|transcript|ENST00000454468.5|nonsense_mediated_decay|19/19|c.*2677A>G|||||21262|,C|3_prime_UTR_variant|MODIFIER|SMPD4|ENSG00000136699|transcript|ENST00000431183.6|protein_coding|17/17|c.*489A>G|||||489|,C|3_prime_UTR_var…
S_11_46673497	6.71230515390627e-09	0.000191877955129565	11	46673497	A	G	ANN=G|3_prime_UTR_variant|MODIFIER|ATG13|ENSG00000175224|transcript|ENST00000524625.5|protein_coding|17/17|c.*1165A>G|||||1165|,G|3_prime_UTR_variant|MODIFIER|ATG13|ENSG00000175224|transcript|ENST00000359513.8|protein_coding|17/17|c.*1165A>G|||||1165|,G|3_prime_UTR_variant|MODIFIER|ATG13|ENSG00000175224|transcript|ENST00000526508.5|protein_coding|18/18|c.*1165A>G|||||1165|,G|downstream_gene_varia…
S_1_149941614	7.89127262445558e-09	0.000225572027970063	1	149941614	T	C	ANN=C|3_prime_UTR_variant|MODIFIER|OTUD7B|ENSG00000264522|transcript|ENST00000581312.5|protein_coding|12/12|c.*2243A>G|||||2243|,C|upstream_gene_variant|MODIFIER|MTMR11|ENSG00000014914|transcript|ENST00000466496.5|processed_transcript||n.-4789A>G|||||4789|,C|upstream_gene_variant|MODIFIER|MTMR11|ENSG00000014914|transcript|ENST00000482343.5|retained_intron||n.-4780A>G|||||4780|,C|upstream_gene_var…
S_1_156272329	8.78028644042839e-09	0.000250975707613205	1	156272329	T	C	ANN=C|missense_variant|MODERATE|SMG5|ENSG00000198952|transcript|ENST00000361813.5|protein_coding|7/22|c.704A>G|p.Tyr235Cys|849/4559|704/3051|235/1016||,C|upstream_gene_variant|MODIFIER|SMG5|ENSG00000198952|transcript|ENST00000489907.2|processed_transcript||n.-4741A>G|||||4741|
S_16_71645292	1.07391285190297e-08	0.000306956510459425	16	71645292	T	C	ANN=C|3_prime_UTR_variant|MODIFIER|PHLPP2|ENSG00000040199|transcript|ENST00000568954.5|protein_coding|19/19|c.*3598A>G|||||3598|,C|3_prime_UTR_variant|MODIFIER|PHLPP2|ENSG00000040199|transcript|ENST00000393524.6|protein_coding|17/17|c.*3598A>G|||||3598|,C|downstream_gene_variant|MODIFIER|MARVELD3|ENSG00000140832|transcript|ENST00000565261.1|protein_coding||c.*4888T>C|||||4030|,C|downstream_gene_v…
S_19_18173937	1.43083156615171e-08	0.000408960278237481	19	18173937	A	G	ANN=G|synonymous_variant|LOW|IFI30|ENSG00000216490|transcript|ENST00000407280.3|protein_coding|1/7|c.96A>G|p.Leu32Leu|271/1134|96/753|32/250||,G|synonymous_variant|LOW|IFI30|ENSG00000216490|transcript|ENST00000597802.2|protein_coding|2/3|c.96A>G|p.Leu32Leu|192/411|96/315|32/104||WARNING_TRANSCRIPT_NO_STOP_CODON,G|3_prime_UTR_variant|MODIFIER|AC007192.1|ENSG00000268173|transcript|ENST00000593731.1…
S_9_128633898	1.73356609536157e-08	0.00049547052571529	9	128633898	T	C	ANN=C|missense_variant|MODERATE|WDR34|ENSG00000119333|transcript|ENST00000372715.6|protein_coding|9/9|c.1457A>G|p.Tyr486Cys|1518/1755|1457/1611|486/536||,C|upstream_gene_variant|MODIFIER|AL356481.3|ENSG00000280758|transcript|ENST00000630523.1|antisense||n.-2213A>G|||||2213|,C|downstream_gene_variant|MODIFIER|SPTAN1|ENSG00000197694|transcript|ENST00000372731.8|protein_coding||c.*564T>C|||||236|,C|…
S_17_48121401	2.61613081720494e-08	0.000747690187557172	17	48121401	A	G	ANN=G|missense_variant|MODERATE|SNX11|ENSG00000002919|transcript|ENST00000359238.6|protein_coding|7/7|c.706A>G|p.Arg236Gly|973/2315|706/813|236/270||,G|missense_variant|MODERATE|SNX11|ENSG00000002919|transcript|ENST00000580219.5|protein_coding|7/7|c.682A>G|p.Arg228Gly|793/1200|682/789|228/262||,G|missense_variant|MODERATE|SNX11|ENSG00000002919|transcript|ENST00000452859.6|protein_coding|5/5|c.274…
S_12_96247347	3.20485934967459e-08	0.000915916753543502	12	96247347	A	G	ANN=G|synonymous_variant|LOW|ELK3|ENSG00000111145|transcript|ENST00000228741.7|protein_coding|3/5|c.615A>G|p.Ser205Ser|941/4205|615/1224|205/407||,G|downstream_gene_variant|MODIFIER|ELK3|ENSG00000111145|transcript|ENST00000547860.1|protein_coding||c.*136A>G|||||136|WARNING_TRANSCRIPT_INCOMPLETE,G|intron_variant|MODIFIER|ELK3|ENSG00000111145|transcript|ENST00000549985.1|nonsense_mediated_decay|1/3…
S_16_70373165	5.639223334881e-08	0.00161157724464229	16	70373165	A	G	ANN=G|3_prime_UTR_variant|MODIFIER|DDX19A|ENSG00000168872|transcript|ENST00000302243.11|protein_coding|12/12|c.*1179A>G|||||1179|,G|3_prime_UTR_variant|MODIFIER|DDX19A|ENSG00000168872|transcript|ENST00000569771.5|nonsense_mediated_decay|12/12|c.*2352A>G|||||11651|,G|downstream_gene_variant|MODIFIER|DDX19A|ENSG00000168872|transcript|ENST00000569319.5|nonsense_mediated_decay||c.*11668A>G|||||1076|,…
S_1_149555818	5.77181458461995e-08	0.00164941145384684	1	149555818	A	G	ANN=G|3_prime_UTR_variant|MODIFIER|NBPF19|ENSG00000271383|transcript|ENST00000621744.4|protein_coding|97/97|c.*1080A>G|||||1080|,G|downstream_gene_variant|MODIFIER|NBPF19|ENSG00000271383|transcript|ENST00000611931.4|protein_coding||c.*63027A>G|||||1054|,G|downstream_gene_variant|MODIFIER|NBPF19|ENSG00000271383|transcript|ENST00000612881.4|protein_coding||c.*67782A>G|||||174|,G|downstream_gene_var…
S_1_43972629	7.67970599911774e-08	0.00219455278630789	1	43972629	A	G	ANN=G|3_prime_UTR_variant|MODIFIER|DPH2|ENSG00000132768|transcript|ENST00000255108.7|protein_coding|6/6|c.*90A>G|||||90|,G|3_prime_UTR_variant|MODIFIER|DPH2|ENSG00000132768|transcript|ENST00000524776.5|nonsense_mediated_decay|5/5|c.*892A>G|||||1059|,G|3_prime_UTR_variant|MODIFIER|DPH2|ENSG00000132768|transcript|ENST00000495421.1|nonsense_mediated_decay|6/6|c.*1226A>G|||||1590|,G|3_prime_UTR_varia…
S_22_45923304	1.00504795784349e-07	0.00287192453953777	22	45923304	T	C	ANN=C|missense_variant|MODERATE|WNT7B|ENSG00000188064|transcript|ENST00000339464.8|protein_coding|4/4|c.602A>G|p.Lys201Arg|977/3919|602/1050|201/349||,C|missense_variant|MODERATE|WNT7B|ENSG00000188064|transcript|ENST00000409496.7|protein_coding|4/4|c.614A>G|p.Lys205Arg|1092/2285|614/1062|205/353||,C|missense_variant|MODERATE|WNT7B|ENSG00000188064|transcript|ENST00000410089.5|protein_coding|4/4|c.…
S_16_27469487	1.24036022278703e-07	0.00354420530059166	16	27469487	T	C	ANN=C|synonymous_variant|LOW|GTF3C1|ENSG00000077235|transcript|ENST00000356183.8|protein_coding|32/37|c.4878A>G|p.Val1626Val|4894/7018|4878/6330|1626/2109||,C|synonymous_variant|LOW|GTF3C1|ENSG00000077235|transcript|ENST00000561623.5|protein_coding|32/37|c.4878A>G|p.Val1626Val|4901/7015|4878/6255|1626/2084||,C|upstream_gene_variant|MODIFIER|GTF3C1|ENSG00000077235|transcript|ENST00000562609.2|reta…
S_19_2132556	1.27651323432935e-07	0.00364738126444926	19	2132556	T	C	ANN=C|missense_variant|MODERATE|AP3D1|ENSG00000065000|transcript|ENST00000355272.10|protein_coding|5/32|c.377A>G|p.Tyr126Cys|584/5034|377/3648|126/1215||,C|missense_variant|MODERATE|AP3D1|ENSG00000065000|transcript|ENST00000345016.9|protein_coding|5/30|c.377A>G|p.Tyr126Cys|600/4870|377/3462|126/1153||,C|upstream_gene_variant|MODIFIER|AP3D1|ENSG00000065000|transcript|ENST00000590683.2|nonsense_med…
S_19_1021628	2.32504063409068e-07	0.00664310609972388	19	1021628	T	C	ANN=C|splice_region_variant&non_coding_transcript_exon_variant|LOW|RNU6-2|ENSG00000207357|transcript|ENST00000384627.1|snRNA|1/1|n.107T>C||||||,C|upstream_gene_variant|MODIFIER|TMEM259|ENSG00000182087|transcript|ENST00000356663.7|protein_coding||c.-632A>G|||||449|,C|upstream_gene_variant|MODIFIER|TMEM259|ENSG00000182087|transcript|ENST00000333175.9|protein_coding||c.-632A>G|||||513|,C|upstream_ge…
S_15_70066107	2.8266854885933e-07	0.00807612310945993	15	70066107	T	C	ANN=C|missense_variant|MODERATE|TLE3|ENSG00000140332|transcript|ENST00000558939.5|protein_coding|7/20|c.484A>G|p.Ser162Gly|1862/6004|484/2319|162/772||,C|missense_variant|MODERATE|TLE3|ENSG00000140332|transcript|ENST00000317509.12|protein_coding|7/20|c.484A>G|p.Ser162Gly|1586/5207|484/2283|162/760||,C|missense_variant|MODERATE|TLE3|ENSG00000140332|transcript|ENST00000557997.5|protein_coding|7/20|…
S_1_149555610	3.44606719832864e-07	0.00984541398562491	1	149555610	A	G	ANN=G|3_prime_UTR_variant|MODIFIER|NBPF19|ENSG00000271383|transcript|ENST00000621744.4|protein_coding|97/97|c.*872A>G|||||872|,G|3_prime_UTR_variant|MODIFIER|NBPF19|ENSG00000271383|transcript|ENST00000612881.4|protein_coding|22/22|c.*2781A>G|||||67574|,G|3_prime_UTR_variant|MODIFIER|NBPF19|ENSG00000271383|transcript|ENST00000369227.7|protein_coding|22/22|c.*872A>G|||||872|,G|downstream_gene_varia…
S_6_44259253	3.60167158877296e-07	0.0102896155619655	6	44259253	T	C	ANN=C|missense_variant|MODERATE|NFKBIE|ENSG00000146232|transcript|ENST00000275015.9|protein_coding|6/6|c.1469A>G|p.Lys490Arg|1494/2581|1469/1503|490/500||,C|missense_variant|MODERATE|NFKBIE|ENSG00000146232|transcript|ENST00000619360.4|protein_coding|6/6|c.1052A>G|p.Lys351Arg|1240/2327|1052/1086|351/361||,C|missense_variant|MODERATE|NFKBIE|ENSG00000146232|transcript|ENST00000443607.2|protein_codin…
S_3_64096295	5.07636404957995e-07	0.01450215681684	3	64096295	T	C	ANN=C|3_prime_UTR_variant|MODIFIER|PRICKLE2|ENSG00000163637|transcript|ENST00000295902.11|protein_coding|9/9|c.*2756A>G|||||2756|,C|3_prime_UTR_variant|MODIFIER|PRICKLE2|ENSG00000163637|transcript|ENST00000564377.6|protein_coding|8/8|c.*2756A>G|||||2756|,C|3_prime_UTR_variant|MODIFIER|PRICKLE2|ENSG00000163637|transcript|ENST00000638394.1|protein_coding|8/8|c.*2756A>G|||||2756|,C|upstream_gene_var…
S_19_38396307	7.17229446584932e-07	0.0204890936005917	19	38396307	A	G	ANN=G|3_prime_UTR_variant|MODIFIER|SPRED3|ENSG00000188766|transcript|ENST00000338502.8|protein_coding|5/5|c.*162A>G|||||162|,G|downstream_gene_variant|MODIFIER|SPRED3|ENSG00000188766|transcript|ENST00000587564.2|processed_transcript||n.*1831A>G|||||1831|,G|downstream_gene_variant|MODIFIER|SPRED3|ENSG00000188766|transcript|ENST00000586958.1|nonsense_mediated_decay||c.*1911A>G|||||1637|,G|downstrea…
S_12_123408938	9.83596386246489e-07	0.0280974143695172	12	123408938	A	G	ANN=G|3_prime_UTR_variant|MODIFIER|KMT5A|ENSG00000183955|transcript|ENST00000402868.7|protein_coding|8/8|c.*1235A>G|||||1235|,G|3_prime_UTR_variant|MODIFIER|KMT5A|ENSG00000183955|transcript|ENST00000330479.8|protein_coding|9/9|c.*1171A>G|||||1235|,G|downstream_gene_variant|MODIFIER|RILPL2|ENSG00000150977|transcript|ENST00000280571.9|protein_coding||c.*6953T>C|||||1745|,G|downstream_gene_variant|M…
S_15_75682660	1.26139221417779e-06	0.0360316685979886	15	75682660	T	C	ANN=C|missense_variant|MODERATE|CSPG4|ENSG00000173546|transcript|ENST00000308508.5|protein_coding|7/10|c.4730A>G|p.Gln1577Arg|4823/8290|4730/6969|1577/2322||,C|downstream_gene_variant|MODIFIER|AC105020.1|ENSG00000203392|transcript|ENST00000435356.2|antisense||n.*1908T>C|||||1908|
S_19_31278257	1.38830849418554e-06	0.0396556438279157	19	31278257	T	C	ANN=C|synonymous_variant|LOW|TSHZ3|ENSG00000121297|transcript|ENST00000240587.4|protein_coding|2/2|c.1536A>G|p.Leu512Leu|1864/5176|1536/3246|512/1081||,C|downstream_gene_variant|MODIFIER|TSHZ3|ENSG00000121297|transcript|ENST00000560707.1|processed_transcript||n.*937A>G|||||937|
S_20_35503541	1.65287737566938e-06	0.0472111364812444	20	35503541	A	G	ANN=G|synonymous_variant|LOW|CEP250|ENSG00000126001|transcript|ENST00000397527.5|protein_coding|30/35|c.5172A>G|p.Leu1724Leu|5892/15703|5172/7329|1724/2442||,G|synonymous_variant|LOW|CEP250|ENSG00000126001|transcript|ENST00000422671.1|protein_coding|1/4|c.636A>G|p.Leu212Leu|636/2648|636/2634|212/877||WARNING_TRANSCRIPT_NO_START_CODON,G|downstream_gene_variant|MODIFIER|CEP250|ENSG00000126001|trans…
S_3_58142702	3.55399288048852e-12	1.01661966346374e-07	3	58142702	A	G	ANN=G|missense_variant|MODERATE|FLNB|ENSG00000136068|transcript|ENST00000490882.5|protein_coding|32/47|c.5327A>G|p.Lys1776Arg|5492/8079|5327/7902|1776/2633||,G|missense_variant|MODERATE|FLNB|ENSG00000136068|transcript|ENST00000295956.8|protein_coding|31/46|c.5234A>G|p.Lys1745Arg|5399/9463|5234/7809|1745/2602||,G|missense_variant|MODERATE|FLNB|ENSG00000136068|transcript|ENST00000358537.7|protein_c…
S_11_34151401	3.58418188391248e-10	1.02478928424826e-05	11	34151401	T	C	ANN=C|3_prime_UTR_variant|MODIFIER|ABTB2|ENSG00000166016|transcript|ENST00000435224.2|protein_coding|17/17|c.*986A>G|||||986|,C|downstream_gene_variant|MODIFIER|NAT10|ENSG00000135372|transcript|ENST00000257829.7|protein_coding||c.*5209T>C|||||4491|,C|downstream_gene_variant|MODIFIER|NAT10|ENSG00000135372|transcript|ENST00000531159.6|protein_coding||c.*5209T>C|||||4827|,C|downstream_gene_variant|M…
S_7_106659468	4.36131246584135e-14	1.24781510960187e-09	7	106659468	T	C	ANN=C|3_prime_UTR_variant|MODIFIER|CCDC71L|ENSG00000253276|transcript|ENST00000315965.6|protein_coding|3/3|c.*431A>G|||||431|,C|3_prime_UTR_variant|MODIFIER|CCDC71L|ENSG00000253276|transcript|ENST00000523505.1|protein_coding|1/1|c.*721A>G|||||721|,C|intron_variant|MODIFIER|AC004917.1|ENSG00000243797|transcript|ENST00000592441.1|sense_overlapping|2/4|n.173-49005A>G||||||,C|intron_variant|MODIFIER|…
S_11_123061192	4.39614339568725e-87	1.25822020127965e-82	11	123061192	T	C	ANN=C|missense_variant|MODERATE|HSPA8|ENSG00000109971|transcript|ENST00000227378.7|protein_coding|1/8|c.133A>G|p.Thr45Ala|141/2186|133/1941|45/646||,C|missense_variant|MODERATE|HSPA8|ENSG00000109971|transcript|ENST00000453788.6|protein_coding|2/8|c.133A>G|p.Thr45Ala|410/2004|133/1482|45/493||,C|missense_variant|MODERATE|HSPA8|ENSG00000109971|transcript|ENST00000534624.5|protein_coding|2/9|c.133A>…
S_17_40096760	4.63032101881169e-42	1.32515157237372e-37	17	40096760	T	C	ANN=C|synonymous_variant|LOW|NR1D1|ENSG00000126368|transcript|ENST00000246672.3|protein_coding|3/8|c.390A>G|p.Leu130Leu|1021/2772|390/1845|130/614||,C|downstream_gene_variant|MODIFIER|THRA|ENSG00000126351|transcript|ENST00000264637.8|protein_coding||c.*3378T>C|||||2893|,C|downstream_gene_variant|MODIFIER|THRA|ENSG00000126351|transcript|ENST00000584985.5|protein_coding||c.*3378T>C|||||2893|,C|down…
S_5_176658482	4.6573692382075e-11	1.33205417581973e-06	5	176658482	A	G	ANN=G|3_prime_UTR_variant|MODIFIER|TSPAN17|ENSG00000048140|transcript|ENST00000508164.5|protein_coding|9/9|c.*784A>G|||||784|,G|3_prime_UTR_variant|MODIFIER|TSPAN17|ENSG00000048140|transcript|ENST00000515708.5|protein_coding|9/9|c.*950A>G|||||950|,G|3_prime_UTR_variant|MODIFIER|TSPAN17|ENSG00000048140|transcript|ENST00000298564.14|protein_coding|4/4|c.*1522A>G|||||1522|,G|3_prime_UTR_variant|MODI…
S_16_75229532	4.71592830843752e-15	1.34932140761014e-10	16	75229532	T	C	ANN=C|synonymous_variant|LOW|BCAR1|ENSG00000050820|transcript|ENST00000162330.9|protein_coding|7/7|c.2592A>G|p.Leu864Leu|2719/3221|2592/2613|864/870||,C|synonymous_variant|LOW|BCAR1|ENSG00000050820|transcript|ENST00000418647.7|protein_coding|8/8|c.2730A>G|p.Leu910Leu|3014/3387|2730/2751|910/916||,C|synonymous_variant|LOW|BCAR1|ENSG00000050820|transcript|ENST00000393422.6|protein_coding|7/7|c.2646…
S_9_127517884	5.09015160679059e-28	1.45669958683133e-23	9	127517884	T	C	ANN=C|missense_variant|MODERATE|FAM129B|ENSG00000136830|transcript|ENST00000373312.3|protein_coding|6/14|c.647A>G|p.Tyr216Cys|861/3957|647/2241|216/746||,C|missense_variant|MODERATE|FAM129B|ENSG00000136830|transcript|ENST00000373314.7|protein_coding|6/14|c.608A>G|p.Tyr203Cys|660/3760|608/2202|203/733||,C|upstream_gene_variant|MODIFIER|FAM129B|ENSG00000136830|transcript|ENST00000465154.1|processed…
S_5_138468924	5.35966415370788e-20	1.53361430094197e-15	5	138468924	A	G	ANN=G|3_prime_UTR_variant|MODIFIER|EGR1|ENSG00000120738|transcript|ENST00000239938.4|protein_coding|2/2|c.*843A>G|||||843|,G|upstream_gene_variant|MODIFIER|RPL7P19|ENSG00000241458|transcript|ENST00000469948.1|processed_pseudogene||n.-4820A>G|||||4820|
S_7_149225276	5.60096414706233e-21	1.60271589068188e-16	7	149225276	A	G	ANN=G|3_prime_UTR_variant|MODIFIER|ZNF282|ENSG00000170265|transcript|ENST00000610704.4|protein_coding|8/8|c.*629A>G|||||629|,G|downstream_gene_variant|MODIFIER|ZNF282|ENSG00000170265|transcript|ENST00000479907.1|protein_coding||c.*996A>G|||||613|,G|downstream_gene_variant|MODIFIER|ZNF282|ENSG00000170265|transcript|ENST00000470381.1|retained_intron||n.*1010A>G|||||1010|
S_5_172768556	5.93831962576959e-135	1.69972522648403e-130	5	172768556	T	C	ANN=C|3_prime_UTR_variant|MODIFIER|DUSP1|ENSG00000120129|transcript|ENST00000239223.3|protein_coding|4/4|c.*206A>G|||||206|,C|intron_variant|MODIFIER|AC022217.3|ENSG00000253736|transcript|ENST00000523005.1|antisense|1/1|n.69+5508T>C||||||
S_19_48982265	8.26481400931031e-11	2.36373680666275e-06	19	48982265	T	C	ANN=C|missense_variant|MODERATE|GYS1|ENSG00000104812|transcript|ENST00000323798.7|protein_coding|7/16|c.1052A>G|p.Tyr351Cys|1249/3574|1052/2214|351/737||,C|missense_variant|MODERATE|GYS1|ENSG00000104812|transcript|ENST00000263276.6|protein_coding|6/15|c.860A>G|p.Tyr287Cys|1058/3378|860/2022|287/673||,C|upstream_gene_variant|MODIFIER|GYS1|ENSG00000104812|transcript|ENST00000472004.5|retained_intro…
S_2_222922753	8.5038099197279e-10	2.4313242941494e-05	2	222922753	A	G	ANN=G|synonymous_variant|LOW|ACSL3|ENSG00000123983|transcript|ENST00000357430.7|protein_coding|9/17|c.1002A>G|p.Leu334Leu|1533/5679|1002/2163|334/720||,G|synonymous_variant|LOW|ACSL3|ENSG00000123983|transcript|ENST00000392066.7|protein_coding|8/16|c.1002A>G|p.Leu334Leu|1418/3147|1002/2163|334/720||,G|upstream_gene_variant|MODIFIER|ACSL3|ENSG00000123983|transcript|ENST00000407441.4|nonsense_mediat…
S_11_68757341	8.98668683589167e-11	2.57010256819666e-06	11	68757341	T	C	ANN=C|3_prime_UTR_variant|MODIFIER|CPT1A|ENSG00000110090|transcript|ENST00000265641.9|protein_coding|19/19|c.*303A>G|||||303|,C|downstream_gene_variant|MODIFIER|CPT1A|ENSG00000110090|transcript|ENST00000539743.5|protein_coding||c.*303A>G|||||272|,C|intron_variant|MODIFIER|CPT1A|ENSG00000110090|transcript|ENST00000540367.5|protein_coding|17/17|c.2235+2228A>G||||||,C|intron_variant|MODIFIER|CPT1A|E…
S_9_35714031	1.14115557101925e-13	3.26484608868607e-09	9	35714031	T	C	ANN=C|synonymous_variant|LOW|TLN1|ENSG00000137076|transcript|ENST00000314888.9|protein_coding|25/57|c.3171A>G|p.Val1057Val|3525/8823|3171/7626|1057/2541||,C|upstream_gene_variant|MODIFIER|MIR6852|ENSG00000284195|transcript|ENST00000621699.1|miRNA||n.-3290A>G|||||3290|
S_11_75572432	1.35837369948394e-98	3.88793720266292e-94	11	75572432	A	G	ANN=G|3_prime_UTR_variant|MODIFIER|SERPINH1|ENSG00000149257|transcript|ENST00000358171.7|protein_coding|5/5|c.*349A>G|||||349|,G|3_prime_UTR_variant|MODIFIER|SERPINH1|ENSG00000149257|transcript|ENST00000533603.5|protein_coding|6/6|c.*349A>G|||||349|,G|3_prime_UTR_variant|MODIFIER|SERPINH1|ENSG00000149257|transcript|ENST00000524558.5|protein_coding|5/5|c.*349A>G|||||349|,G|3_prime_UTR_variant|MODI…
S_10_102657341	1.5047385849037e-10	4.30325140510761e-06	10	102657341	A	G	ANN=G|missense_variant|MODERATE|TRIM8|ENSG00000171206|transcript|ENST00000302424.11|protein_coding|6/6|c.1643A>G|p.Tyr548Cys|1765/2831|1643/1656|548/551||,G|downstream_gene_variant|MODIFIER|TRIM8|ENSG00000171206|transcript|ENST00000479004.1|processed_transcript||n.*254A>G|||||254|,G|downstream_gene_variant|MODIFIER|TRIM8|ENSG00000171206|transcript|ENST00000487927.5|processed_transcript||n.*372A>G…
S_19_47000806	1.61630422081692e-09	4.62101376731557e-05	19	47000806	A	G	ANN=G|3_prime_UTR_variant|MODIFIER|ARHGAP35|ENSG00000160007|transcript|ENST00000404338.7|protein_coding|6/6|c.*118A>G|||||118|,G|3_prime_UTR_variant|MODIFIER|ARHGAP35|ENSG00000160007|transcript|ENST00000614079.1|protein_coding|6/7|c.*118A>G|||||118|,G|downstream_gene_variant|MODIFIER|ARHGAP35|ENSG00000160007|transcript|ENST00000596593.1|processed_transcript||n.*3056A>G|||||3056|,G|downstream_gene…
S_19_54180186	1.64373681629446e-15	4.70322415246335e-11	19	54180186	T	C	ANN=C|3_prime_UTR_variant|MODIFIER|MBOAT7|ENSG00000125505|transcript|ENST00000495279.2|protein_coding|2/2|c.*517A>G|||||517|WARNING_TRANSCRIPT_NO_START_CODON,C|downstream_gene_variant|MODIFIER|MBOAT7|ENSG00000125505|transcript|ENST00000414665.5|protein_coding||c.*673A>G|||||673|WARNING_TRANSCRIPT_NO_STOP_CODON,C|downstream_gene_variant|MODIFIER|MBOAT7|ENSG00000125505|transcript|ENST00000464098.5|…
S_17_78357864	1.7245588428238e-45	4.93568740816171e-41	17	78357864	T	C	ANN=C|3_prime_UTR_variant|MODIFIER|SOCS3|ENSG00000184557|transcript|ENST00000330871.3|protein_coding|2/2|c.*554A>G|||||554|,C|upstream_gene_variant|MODIFIER|AC061992.1|ENSG00000266970|transcript|ENST00000592569.1|lincRNA||n.-2589T>C|||||2589|,C|upstream_gene_variant|MODIFIER|AC061992.1|ENSG00000266970|transcript|ENST00000587575.1|lincRNA||n.-4807T>C|||||4807|,C|downstream_gene_variant|MODIFIER|SO…
S_19_54179929	1.90755346041444e-12	5.4569381842076e-08	19	54179929	T	C	ANN=C|3_prime_UTR_variant|MODIFIER|MBOAT7|ENSG00000125505|transcript|ENST00000495279.2|protein_coding|2/2|c.*774A>G|||||774|WARNING_TRANSCRIPT_NO_START_CODON,C|downstream_gene_variant|MODIFIER|MBOAT7|ENSG00000125505|transcript|ENST00000414665.5|protein_coding||c.*930A>G|||||930|WARNING_TRANSCRIPT_NO_STOP_CODON,C|downstream_gene_variant|MODIFIER|MBOAT7|ENSG00000125505|transcript|ENST00000464098.5|…
S_16_28101887	1.93397816678665e-21	5.53446531989336e-17	16	28101887	T	C	ANN=C|missense_variant|MODERATE|XPO6|ENSG00000169180|transcript|ENST00000304658.9|protein_coding|22/24|c.3005A>G|p.Tyr1002Cys|3506/4422|3005/3378|1002/1125||,C|missense_variant|MODERATE|XPO6|ENSG00000169180|transcript|ENST00000565698.5|protein_coding|23/25|c.2963A>G|p.Tyr988Cys|3323/4255|2963/3336|988/1111||,C|missense_variant|MODERATE|XPO6|ENSG00000169180|transcript|ENST00000569315.1|protein_cod…
S_14_102944289	1.95254480988127e-11	5.58505917418439e-07	14	102944289	T	C	ANN=C|missense_variant|MODERATE|CDC42BPB|ENSG00000198752|transcript|ENST00000361246.6|protein_coding|30/37|c.4010A>G|p.Lys1337Arg|4299/6758|4010/5136|1337/1711||,C|missense_variant|MODERATE|CDC42BPB|ENSG00000198752|transcript|ENST00000559043.1|protein_coding|15/15|c.1751A>G|p.Lys584Arg|1753/1999|1751/1997|584/664||WARNING_TRANSCRIPT_INCOMPLETE,C|upstream_gene_variant|MODIFIER|CDC42BPB|ENSG0000019…
S_10_97664918	1.9770648866111e-10	5.65381245624175e-06	10	97664918	A	G	ANN=G|missense_variant|MODERATE|PI4K2A|ENSG00000155252|transcript|ENST00000370631.3|protein_coding|6/9|c.1018A>G|p.Ile340Val|1075/4189|1018/1440|340/479||,G|missense_variant|MODERATE|AL355315.1|ENSG00000249967|transcript|ENST00000370649.3|protein_coding|7/10|c.928A>G|p.Ile310Val|1258/1848|928/1350|310/449||
S_17_78358609	2.09734660624927e-21	6.00176704844292e-17	17	78358609	T	C	ANN=C|missense_variant|MODERATE|SOCS3|ENSG00000184557|transcript|ENST00000330871.3|protein_coding|2/2|c.487A>G|p.Arg163Gly|903/2734|487/678|163/225||,C|upstream_gene_variant|MODIFIER|AC061992.1|ENSG00000266970|transcript|ENST00000592569.1|lincRNA||n.-1844T>C|||||1844|,C|upstream_gene_variant|MODIFIER|AC061992.1|ENSG00000266970|transcript|ENST00000587575.1|lincRNA||n.-4062T>C|||||4062|,C|downstrea…
S_19_38397123	2.16258096086412e-10	6.18411651568703e-06	19	38397123	A	G	ANN=G|3_prime_UTR_variant|MODIFIER|SPRED3|ENSG00000188766|transcript|ENST00000338502.8|protein_coding|5/5|c.*978A>G|||||978|,G|downstream_gene_variant|MODIFIER|SPRED3|ENSG00000188766|transcript|ENST00000587564.2|processed_transcript||n.*2647A>G|||||2647|,G|downstream_gene_variant|MODIFIER|SPRED3|ENSG00000188766|transcript|ENST00000586958.1|nonsense_mediated_decay||c.*2727A>G|||||2453|,G|downstrea…
S_3_124841404	2.34541783358626e-10	6.70672229513991e-06	3	124841404	T	C	ANN=C|synonymous_variant|LOW|ITGB5|ENSG00000082781|transcript|ENST00000296181.8|protein_coding|5/15|c.759A>G|p.Val253Val|1056/4372|759/2400|253/799||,C|synonymous_variant|LOW|ITGB5|ENSG00000082781|transcript|ENST00000496703.1|protein_coding|1/5|c.147A>G|p.Val49Val|148/789|147/788|49/261||WARNING_TRANSCRIPT_INCOMPLETE,C|synonymous_variant|LOW|ITGB5|ENSG00000082781|transcript|ENST00000488466.5|prot…
S_21_45265495	2.48397627582592e-10	7.10268176309664e-06	21	45265495	T	C	ANN=C|missense_variant|MODERATE|POFUT2|ENSG00000186866|transcript|ENST00000349485.9|protein_coding|9/9|c.1277A>G|p.Lys426Arg|1304/2871|1277/1290|426/429||,C|3_prime_UTR_variant|MODIFIER|POFUT2|ENSG00000186866|transcript|ENST00000331343.11|protein_coding|8/8|c.*1956A>G|||||1956|,C|3_prime_UTR_variant|MODIFIER|POFUT2|ENSG00000186866|transcript|ENST00000334538.13|nonsense_mediated_decay|10/10|c.*340…
S_22_38735730	2.51343179154108e-12	7.18992298288242e-08	22	38735730	T	C	ANN=C|3_prime_UTR_variant|MODIFIER|SUN2|ENSG00000100242|transcript|ENST00000405018.5|protein_coding|18/18|c.*537A>G|||||537|,C|3_prime_UTR_variant|MODIFIER|SUN2|ENSG00000100242|transcript|ENST00000405510.5|protein_coding|19/19|c.*537A>G|||||537|,C|upstream_gene_variant|MODIFIER|AL021707.1|ENSG00000225450|transcript|ENST00000416406.1|antisense||n.-3273T>C|||||3273|,C|downstream_gene_variant|MODIFI…
S_8_143918734	2.51927461328972e-09	7.20235419193398e-05	8	143918734	T	C	ANN=C|missense_variant|MODERATE|PLEC|ENSG00000178209|transcript|ENST00000322810.8|protein_coding|32/32|c.11498A>G|p.Tyr3833Cys|11668/15249|11498/14055|3833/4684||,C|missense_variant|MODERATE|PLEC|ENSG00000178209|transcript|ENST00000345136.7|protein_coding|32/32|c.11087A>G|p.Tyr3696Cys|11216/14803|11087/13644|3696/4547||,C|missense_variant|MODERATE|PLEC|ENSG00000178209|transcript|ENST00000357649.6…
S_17_7193683	2.6179447499484e-10	7.48548942352747e-06	17	7193683	T	C	ANN=C|synonymous_variant|LOW|DLG4|ENSG00000132535|transcript|ENST00000399510.6|protein_coding|17/22|c.1704A>G|p.Thr568Thr|2557/3975|1704/2304|568/767||,C|synonymous_variant|LOW|DLG4|ENSG00000132535|transcript|ENST00000399506.6|protein_coding|15/20|c.1575A>G|p.Thr525Thr|1767/3185|1575/2175|525/724||,C|synonymous_variant|LOW|DLG4|ENSG00000132535|transcript|ENST00000302955.10|protein_coding|15/20|c.…
S_11_68756436	2.94261491365511e-13	8.4185270064759e-09	11	68756436	T	C	ANN=C|3_prime_UTR_variant|MODIFIER|CPT1A|ENSG00000110090|transcript|ENST00000265641.9|protein_coding|19/19|c.*1208A>G|||||1208|,C|upstream_gene_variant|MODIFIER|TESMIN|ENSG00000132749|transcript|ENST00000255087.9|protein_coding||c.-5776A>G|||||4872|,C|upstream_gene_variant|MODIFIER|TESMIN|ENSG00000132749|transcript|ENST00000544963.1|protein_coding||c.-5776A>G|||||4976|,C|upstream_gene_variant|MOD…
S_1_9744427	3.09816074778402e-13	8.86321826726052e-09	1	9744427	T	C	ANN=C|missense_variant|MODERATE|CLSTN1|ENSG00000171603|transcript|ENST00000377298.8|protein_coding|8/19|c.1202A>G|p.Lys401Arg|1995/5221|1202/2946|401/981||,C|missense_variant|MODERATE|CLSTN1|ENSG00000171603|transcript|ENST00000361311.4|protein_coding|7/18|c.1172A>G|p.Lys391Arg|1423/4647|1172/2916|391/971||,C|missense_variant|MODERATE|CLSTN1|ENSG00000171603|transcript|ENST00000435891.5|protein_cod…
S_19_45034262	3.15004038952272e-11	9.01006052615184e-07	19	45034262	A	G	ANN=G|missense_variant|MODERATE|RELB|ENSG00000104856|transcript|ENST00000221452.12|protein_coding|10/12|c.1226A>G|p.Lys409Arg|1376/2294|1226/1740|409/579||,G|missense_variant|MODERATE|RELB|ENSG00000104856|transcript|ENST00000625761.2|protein_coding|10/12|c.1226A>G|p.Lys409Arg|1357/2279|1226/1740|409/579||,G|missense_variant|MODERATE|RELB|ENSG00000104856|transcript|ENST00000505236.1|protein_coding…
S_9_131497426	3.15461949216783e-11	9.02284267149842e-07	9	131497426	A	G	ANN=G|3_prime_UTR_variant|MODIFIER|PRRC2B|ENSG00000130723|transcript|ENST00000320547.7|protein_coding|5/5|c.*1644A>G|||||1644|WARNING_TRANSCRIPT_NO_START_CODON,G|3_prime_UTR_variant|MODIFIER|PRRC2B|ENSG00000130723|transcript|ENST00000357304.8|protein_coding|31/31|c.*1552A>G|||||1552|,G|3_prime_UTR_variant|MODIFIER|PRRC2B|ENSG00000130723|transcript|ENST00000405995.5|protein_coding|31/31|c.*1552A>G…

## Sheet: Sheet3
	PValue	adj.pvalue	CHR	POS	REF	ALT	ANNO
S_9_35714031	6.0211342368318e-24	1.29563e-19	9	35714031	T	C	ANN=C|synonymous_variant|LOW|TLN1|ENSG00000137076|transcript|ENST00000314888.9|protein_coding|25/57|c.3171A>G|p.Val1057Val|3525/8823|3171/7626|1057/2541||,C|upstream_gene_variant|MODIFIER|MIR6852|ENSG00000284195|transcript|ENST00000621699.1|miRNA||n.-3290A>G|||||3290|
S_1_149555818	8.38832963607389e-12	1.80299e-07	1	149555818	A	G	ANN=G|3_prime_UTR_variant|MODIFIER|NBPF19|ENSG00000271383|transcript|ENST00000621744.4|protein_coding|97/97|c.*1080A>G|||||1080|,G|downstream_gene_variant|MODIFIER|NBPF19|ENSG00000271383|transcript|ENST00000611931.4|protein_coding||c.*63027A>G|||||1054|,G|downstream_gene_variant|MODIFIER|NBPF19|ENSG00000271383|transcript|ENST00000612881.4|protein_coding||c.*67782A>G|||||174|,G|downstream_gene_var…
S_19_47000806	5.16977244695928e-11	1.11109e-06	19	47000806	A	G	ANN=G|3_prime_UTR_variant|MODIFIER|ARHGAP35|ENSG00000160007|transcript|ENST00000404338.7|protein_coding|6/6|c.*118A>G|||||118|,G|3_prime_UTR_variant|MODIFIER|ARHGAP35|ENSG00000160007|transcript|ENST00000614079.1|protein_coding|6/7|c.*118A>G|||||118|,G|downstream_gene_variant|MODIFIER|ARHGAP35|ENSG00000160007|transcript|ENST00000596593.1|processed_transcript||n.*3056A>G|||||3056|,G|downstream_gene…
S_16_75229532	7.13495003808419e-11	1.53337e-06	16	75229532	T	C	ANN=C|synonymous_variant|LOW|BCAR1|ENSG00000050820|transcript|ENST00000162330.9|protein_coding|7/7|c.2592A>G|p.Leu864Leu|2719/3221|2592/2613|864/870||,C|synonymous_variant|LOW|BCAR1|ENSG00000050820|transcript|ENST00000418647.7|protein_coding|8/8|c.2730A>G|p.Leu910Leu|3014/3387|2730/2751|910/916||,C|synonymous_variant|LOW|BCAR1|ENSG00000050820|transcript|ENST00000393422.6|protein_coding|7/7|c.2646…
S_17_82095425	6.15159126077743e-10	1.32192e-05	17	82095425	T	C	ANN=C|missense_variant|MODERATE|FASN|ENSG00000169710|transcript|ENST00000306749.3|protein_coding|3/43|c.175A>G|p.Arg59Gly|394/8565|175/7536|59/2511||,C|missense_variant|MODERATE|FASN|ENSG00000169710|transcript|ENST00000635197.1|protein_coding|3/4|c.175A>G|p.Arg59Gly|351/627|175/451|59/149||WARNING_TRANSCRIPT_INCOMPLETE,C|missense_variant|MODERATE|FASN|ENSG00000169710|transcript|ENST00000634990.1|…
S_1_149555763	7.13139870269073e-10	1.53239e-05	1	149555763	A	G	ANN=G|3_prime_UTR_variant|MODIFIER|NBPF19|ENSG00000271383|transcript|ENST00000621744.4|protein_coding|97/97|c.*1025A>G|||||1025|,G|downstream_gene_variant|MODIFIER|NBPF19|ENSG00000271383|transcript|ENST00000611931.4|protein_coding||c.*62972A>G|||||999|,G|downstream_gene_variant|MODIFIER|NBPF19|ENSG00000271383|transcript|ENST00000612881.4|protein_coding||c.*67727A>G|||||119|,G|downstream_gene_vari…
S_7_18667179	3.81199928462972e-09	8.18856e-05	7	18667179	A	G	ANN=G|3_prime_UTR_variant|MODIFIER|HDAC9|ENSG00000048052|transcript|ENST00000405010.7|protein_coding|12/12|c.*652A>G|||||652|,G|3_prime_UTR_variant|MODIFIER|HDAC9|ENSG00000048052|transcript|ENST00000622668.4|protein_coding|11/11|c.*652A>G|||||652|,G|3_prime_UTR_variant|MODIFIER|HDAC9|ENSG00000048052|transcript|ENST00000406072.5|protein_coding|10/10|c.*652A>G|||||652|,G|downstream_gene_variant|MOD…
S_9_130854820	5.3342007607978e-09	0.000114578632341937	9	130854820	A	G	ANN=G|synonymous_variant|LOW|ABL1|ENSG00000097007|transcript|ENST00000372348.6|protein_coding|3/11|c.330A>G|p.Leu110Leu|704/3824|330/3450|110/1149||,G|synonymous_variant|LOW|ABL1|ENSG00000097007|transcript|ENST00000318560.5|protein_coding|3/11|c.273A>G|p.Leu91Leu|654/5766|273/3393|91/1130||,G|downstream_gene_variant|MODIFIER|ABL1|ENSG00000097007|transcript|ENST00000393293.4|protein_coding||c.*698…
S_9_136441145	6.09104422167665e-09	0.000130829538837393	9	136441145	T	C	ANN=C|3_prime_UTR_variant|MODIFIER|SEC16A|ENSG00000148396|transcript|ENST00000290037.10|protein_coding|29/29|c.*610A>G|||||610|,C|3_prime_UTR_variant|MODIFIER|SEC16A|ENSG00000148396|transcript|ENST00000277537.10|protein_coding|21/21|c.*610A>G|||||610|WARNING_TRANSCRIPT_NO_START_CODON,C|3_prime_UTR_variant|MODIFIER|SEC16A|ENSG00000148396|transcript|ENST00000453963.5|protein_coding|26/26|c.*610A>G|…
S_12_57102363	6.77355352612645e-09	0.000145482382634144	12	57102363	T	C	ANN=C|missense_variant|MODERATE|STAT6|ENSG00000166888|transcript|ENST00000300134.7|protein_coding|13/22|c.1439A>G|p.Lys480Arg|1765/4034|1439/2544|480/847||,C|missense_variant|MODERATE|STAT6|ENSG00000166888|transcript|ENST00000556155.5|protein_coding|13/22|c.1439A>G|p.Lys480Arg|1588/2924|1439/2544|480/847||,C|missense_variant|MODERATE|STAT6|ENSG00000166888|transcript|ENST00000538913.6|protein_codi…
S_11_46673497	9.93856960341611e-09	0.000213450659372568	11	46673497	A	G	ANN=G|3_prime_UTR_variant|MODIFIER|ATG13|ENSG00000175224|transcript|ENST00000524625.5|protein_coding|17/17|c.*1165A>G|||||1165|,G|3_prime_UTR_variant|MODIFIER|ATG13|ENSG00000175224|transcript|ENST00000359513.8|protein_coding|17/17|c.*1165A>G|||||1165|,G|3_prime_UTR_variant|MODIFIER|ATG13|ENSG00000175224|transcript|ENST00000526508.5|protein_coding|18/18|c.*1165A>G|||||1165|,G|downstream_gene_varia…
S_7_143380681	1.0430040086223e-08	0.000223995540891726	7	143380681	T	C	ANN=C|upstream_gene_variant|MODIFIER|ZYX|ENSG00000159840|transcript|ENST00000322764.9|protein_coding||c.-891T>C|||||399|,C|upstream_gene_variant|MODIFIER|AC093673.1|ENSG00000232533|transcript|ENST00000429630.1|antisense||n.-186A>G|||||186|,C|upstream_gene_variant|MODIFIER|ZYX|ENSG00000159840|transcript|ENST00000354434.8|protein_coding||c.-894T>C|||||894|WARNING_TRANSCRIPT_NO_START_CODON,C|upstrea…
S_19_49830124	1.25026664129483e-08	0.000268494761218065	19	49830124	A	G	ANN=G|missense_variant|MODERATE|MED25|ENSG00000104973|transcript|ENST00000312865.10|protein_coding|7/18|c.725A>G|p.Lys242Arg|778/2332|725/2244|242/747||,G|missense_variant|MODERATE|MED25|ENSG00000104973|transcript|ENST00000620467.4|protein_coding|7/11|c.725A>G|p.Lys242Arg|788/1293|725/1194|242/397||,G|synonymous_variant|LOW|MED25|ENSG00000104973|transcript|ENST00000612791.4|protein_coding|8/10|c.…
S_3_48750971	1.26138164344801e-08	0.000270869094114027	3	48750971	T	C	ANN=C|3_prime_UTR_variant|MODIFIER|PRKAR2A|ENSG00000114302|transcript|ENST00000265563.12|protein_coding|11/11|c.*614A>G|||||614|,C|3_prime_UTR_variant|MODIFIER|PRKAR2A|ENSG00000114302|transcript|ENST00000296446.12|protein_coding|10/10|c.*614A>G|||||614|,C|downstream_gene_variant|MODIFIER|PRKAR2A|ENSG00000114302|transcript|ENST00000438535.1|protein_coding||c.*694A>G|||||368|WARNING_TRANSCRIPT_NO_S…
S_19_18173937	1.45466966351463e-08	0.000312361216846496	19	18173937	A	G	ANN=G|synonymous_variant|LOW|IFI30|ENSG00000216490|transcript|ENST00000407280.3|protein_coding|1/7|c.96A>G|p.Leu32Leu|271/1134|96/753|32/250||,G|synonymous_variant|LOW|IFI30|ENSG00000216490|transcript|ENST00000597802.2|protein_coding|2/3|c.96A>G|p.Leu32Leu|192/411|96/315|32/104||WARNING_TRANSCRIPT_NO_STOP_CODON,G|3_prime_UTR_variant|MODIFIER|AC007192.1|ENSG00000268173|transcript|ENST00000593731.1…
S_17_7193683	2.59582570289126e-08	0.000557375694924811	17	7193683	T	C	ANN=C|synonymous_variant|LOW|DLG4|ENSG00000132535|transcript|ENST00000399510.6|protein_coding|17/22|c.1704A>G|p.Thr568Thr|2557/3975|1704/2304|568/767||,C|synonymous_variant|LOW|DLG4|ENSG00000132535|transcript|ENST00000399506.6|protein_coding|15/20|c.1575A>G|p.Thr525Thr|1767/3185|1575/2175|525/724||,C|synonymous_variant|LOW|DLG4|ENSG00000132535|transcript|ENST00000302955.10|protein_coding|15/20|c.…
S_22_41357996	5.11689439979033e-08	0.00109864839657898	22	41357996	A	G	ANN=G|3_prime_UTR_variant|MODIFIER|ZC3H7B|ENSG00000100403|transcript|ENST00000352645.4|protein_coding|23/23|c.*567A>G|||||567|
S_3_64096295	5.2110735274464e-08	0.00111881748634274	3	64096295	T	C	ANN=C|3_prime_UTR_variant|MODIFIER|PRICKLE2|ENSG00000163637|transcript|ENST00000295902.11|protein_coding|9/9|c.*2756A>G|||||2756|,C|3_prime_UTR_variant|MODIFIER|PRICKLE2|ENSG00000163637|transcript|ENST00000564377.6|protein_coding|8/8|c.*2756A>G|||||2756|,C|3_prime_UTR_variant|MODIFIER|PRICKLE2|ENSG00000163637|transcript|ENST00000638394.1|protein_coding|8/8|c.*2756A>G|||||2756|,C|upstream_gene_var…
S_20_32236244	5.43084370993127e-08	0.00116594783608515	20	32236244	A	G	ANN=G|3_prime_UTR_variant|MODIFIER|POFUT1|ENSG00000101346|transcript|ENST00000375749.7|protein_coding|7/7|c.*1583A>G|||||1583|,G|upstream_gene_variant|MODIFIER|MIR1825|ENSG00000284125|transcript|ENST00000408740.1|miRNA||n.-1551A>G|||||1551|,G|downstream_gene_variant|MODIFIER|POFUT1|ENSG00000101346|transcript|ENST00000486717.5|processed_transcript||n.*1676A>G|||||1676|,G|downstream_gene_variant|MO…
S_X_150770351	6.7344365930092e-08	0.00144574884778722	X	150770351	T	C	ANN=C|missense_variant|MODERATE|CD99L2|ENSG00000102181|transcript|ENST00000370377.7|protein_coding|10/11|c.674A>G|p.Tyr225Cys|792/3604|674/789|225/262||,C|missense_variant|MODERATE|CD99L2|ENSG00000102181|transcript|ENST00000355149.8|protein_coding|7/8|c.458A>G|p.Tyr153Cys|496/1278|458/573|153/190||,C|missense_variant|MODERATE|CD99L2|ENSG00000102181|transcript|ENST00000466436.5|protein_coding|8/9|…
S_19_47382172	7.08747735308974e-08	0.00152146876338778	19	47382172	A	G	ANN=G|3_prime_UTR_variant|MODIFIER|DHX34|ENSG00000134815|transcript|ENST00000328771.8|protein_coding|17/17|c.*59A>G|||||59|,G|3_prime_UTR_variant|MODIFIER|DHX34|ENSG00000134815|transcript|ENST00000460681.1|nonsense_mediated_decay|11/11|c.*914A>G|||||5205|WARNING_TRANSCRIPT_NO_START_CODON,G|downstream_gene_variant|MODIFIER|DHX34|ENSG00000134815|transcript|ENST00000486327.6|retained_intron||n.*601A…
S_11_62532437	8.68941835445759e-08	0.00186527054396787	11	62532437	T	C	ANN=C|synonymous_variant|LOW|AHNAK|ENSG00000124942|transcript|ENST00000378024.8|protein_coding|5/5|c.1980A>G|p.Ser660Ser|2255/18787|1980/17673|660/5890||,C|upstream_gene_variant|MODIFIER|AP001363.1|ENSG00000250659|transcript|ENST00000544108.1|antisense||n.-4875T>C|||||4875|,C|downstream_gene_variant|MODIFIER|AHNAK|ENSG00000124942|transcript|ENST00000530285.5|protein_coding||c.*1547A>G|||||1547|WA…
S_3_48557719	1.16937350653354e-07	0.00251006023177424	3	48557719	T	C	ANN=C|upstream_gene_variant|MODIFIER|PFKFB4|ENSG00000114268|transcript|ENST00000232375.7|protein_coding||c.-942A>G|||||829|,C|upstream_gene_variant|MODIFIER|PFKFB4|ENSG00000114268|transcript|ENST00000383734.6|protein_coding||c.-942A>G|||||829|,C|upstream_gene_variant|MODIFIER|PFKFB4|ENSG00000114268|transcript|ENST00000416568.5|protein_coding||c.-942A>G|||||829|,C|upstream_gene_variant|MODIFIER|PF…
S_8_69690222	1.42258411338189e-07	0.0030534345409629	8	69690222	T	C	ANN=C|intron_variant|MODIFIER|SLCO5A1|ENSG00000137571|transcript|ENST00000260126.8|protein_coding|6/9|c.1623-7879A>G||||||,C|intron_variant|MODIFIER|SLCO5A1|ENSG00000137571|transcript|ENST00000530307.1|protein_coding|4/7|c.1458-7879A>G||||||,C|intron_variant|MODIFIER|SLCO5A1|ENSG00000137571|transcript|ENST00000524945.5|protein_coding|5/7|c.1623-7879A>G||||||,C|intron_variant|MODIFIER|SLCO5A1|ENSG…
S_11_27891035	1.42796861203602e-07	0.00306484903201291	11	27891035	T	C	ANN=C|upstream_gene_variant|MODIFIER|HSP90AA2P|ENSG00000224411|transcript|ENST00000530115.1|processed_pseudogene||n.-2A>G|||||2|,C|intergenic_region|MODIFIER|HSP90AA2P-AC090159.1|ENSG00000224411-ENSG00000255094|intergenic_region|ENSG00000224411-ENSG00000255094|||n.27891035T>C||||||
S_2_86026619	1.86171637151317e-07	0.00399561567654157	2	86026619	T	C	ANN=C|3_prime_UTR_variant|MODIFIER|POLR1A|ENSG00000068654|transcript|ENST00000263857.10|protein_coding|34/34|c.*804A>G|||||804|,C|3_prime_UTR_variant|MODIFIER|POLR1A|ENSG00000068654|transcript|ENST00000409681.1|protein_coding|34/34|c.*804A>G|||||804|,C|downstream_gene_variant|MODIFIER|POLR1A|ENSG00000068654|transcript|ENST00000471427.1|processed_transcript||n.*1347A>G|||||1347|,C|downstream_gene_…
S_12_96247347	1.9760751526854e-07	0.00424085488517814	12	96247347	A	G	ANN=G|synonymous_variant|LOW|ELK3|ENSG00000111145|transcript|ENST00000228741.7|protein_coding|3/5|c.615A>G|p.Ser205Ser|941/4205|615/1224|205/407||,G|downstream_gene_variant|MODIFIER|ELK3|ENSG00000111145|transcript|ENST00000547860.1|protein_coding||c.*136A>G|||||136|WARNING_TRANSCRIPT_INCOMPLETE,G|intron_variant|MODIFIER|ELK3|ENSG00000111145|transcript|ENST00000549985.1|nonsense_mediated_decay|1/3…
S_11_68757341	2.046549013899e-07	0.00439189418382725	11	68757341	T	C	ANN=C|3_prime_UTR_variant|MODIFIER|CPT1A|ENSG00000110090|transcript|ENST00000265641.9|protein_coding|19/19|c.*303A>G|||||303|,C|downstream_gene_variant|MODIFIER|CPT1A|ENSG00000110090|transcript|ENST00000539743.5|protein_coding||c.*303A>G|||||272|,C|intron_variant|MODIFIER|CPT1A|ENSG00000110090|transcript|ENST00000540367.5|protein_coding|17/17|c.2235+2228A>G||||||,C|intron_variant|MODIFIER|CPT1A|E…
S_X_40071139	2.1441839359287e-07	0.0046012043081094	X	40071139	T	C	ANN=C|synonymous_variant|LOW|BCOR|ENSG00000183337|transcript|ENST00000378444.8|protein_coding|6/15|c.3072A>G|p.Ser1024Ser|3301/6358|3072/5268|1024/1755||,C|synonymous_variant|LOW|BCOR|ENSG00000183337|transcript|ENST00000397354.7|protein_coding|6/15|c.3072A>G|p.Ser1024Ser|3301/6258|3072/5166|1024/1721||,C|synonymous_variant|LOW|BCOR|ENSG00000183337|transcript|ENST00000378455.8|protein_coding|5/14|…
S_8_144082792	2.17533621326606e-07	0.00466783644642632	8	144082792	A	G	ANN=G|missense_variant|MODERATE|GPAA1|ENSG00000197858|transcript|ENST00000355091.8|protein_coding|1/12|c.62A>G|p.Asn21Ser|183/2078|62/1866|21/621||,G|missense_variant|MODERATE|GPAA1|ENSG00000197858|transcript|ENST00000361036.10|protein_coding|1/11|c.62A>G|p.Asn21Ser|125/1840|62/1686|21/561||,G|missense_variant|MODERATE|GPAA1|ENSG00000197858|transcript|ENST00000530633.1|nonsense_mediated_decay|1/6…
S_10_97664918	2.24903387712378e-07	0.0048257519901445	10	97664918	A	G	ANN=G|missense_variant|MODERATE|PI4K2A|ENSG00000155252|transcript|ENST00000370631.3|protein_coding|6/9|c.1018A>G|p.Ile340Val|1075/4189|1018/1440|340/479||,G|missense_variant|MODERATE|AL355315.1|ENSG00000249967|transcript|ENST00000370649.3|protein_coding|7/10|c.928A>G|p.Ile310Val|1258/1848|928/1350|310/449||
S_12_6514469	2.890008016195e-07	0.00620080119954799	12	6514469	A	G	ANN=G|missense_variant|MODERATE|NCAPD2|ENSG00000010292|transcript|ENST00000315579.9|protein_coding|8/32|c.721A>G|p.Thr241Ala|1520/5548|721/4206|241/1401||,G|missense_variant|MODERATE|NCAPD2|ENSG00000010292|transcript|ENST00000382457.8|protein_coding|5/21|c.337A>G|p.Thr113Ala|422/2844|337/2759|113/918||WARNING_TRANSCRIPT_INCOMPLETE,G|3_prime_UTR_variant|MODIFIER|NCAPD2|ENSG00000010292|transcript|E…
S_21_6120707	3.17397946788663e-07	0.00680977294835076	21	6120707	A	G	ANN=G|synonymous_variant|LOW|CU639417.2|ENSG00000275993|transcript|ENST00000613488.2|protein_coding|13/14|c.1965A>G|p.Leu655Leu|2098/4705|1965/2352|655/783||
S_3_48751183	5.02561420896723e-07	0.0107819527239183	3	48751183	T	C	ANN=C|3_prime_UTR_variant|MODIFIER|PRKAR2A|ENSG00000114302|transcript|ENST00000265563.12|protein_coding|11/11|c.*402A>G|||||402|,C|3_prime_UTR_variant|MODIFIER|PRKAR2A|ENSG00000114302|transcript|ENST00000296446.12|protein_coding|10/10|c.*402A>G|||||402|,C|downstream_gene_variant|MODIFIER|PRKAR2A|ENSG00000114302|transcript|ENST00000438535.1|protein_coding||c.*482A>G|||||156|WARNING_TRANSCRIPT_NO_S…
S_3_124841404	5.11240647346492e-07	0.0109676456075243	3	124841404	T	C	ANN=C|synonymous_variant|LOW|ITGB5|ENSG00000082781|transcript|ENST00000296181.8|protein_coding|5/15|c.759A>G|p.Val253Val|1056/4372|759/2400|253/799||,C|synonymous_variant|LOW|ITGB5|ENSG00000082781|transcript|ENST00000496703.1|protein_coding|1/5|c.147A>G|p.Val49Val|148/789|147/788|49/261||WARNING_TRANSCRIPT_INCOMPLETE,C|synonymous_variant|LOW|ITGB5|ENSG00000082781|transcript|ENST00000488466.5|prot…
S_1_43972629	5.54034879877515e-07	0.0118851562431324	1	43972629	A	G	ANN=G|3_prime_UTR_variant|MODIFIER|DPH2|ENSG00000132768|transcript|ENST00000255108.7|protein_coding|6/6|c.*90A>G|||||90|,G|3_prime_UTR_variant|MODIFIER|DPH2|ENSG00000132768|transcript|ENST00000524776.5|nonsense_mediated_decay|5/5|c.*892A>G|||||1059|,G|3_prime_UTR_variant|MODIFIER|DPH2|ENSG00000132768|transcript|ENST00000495421.1|nonsense_mediated_decay|6/6|c.*1226A>G|||||1590|,G|3_prime_UTR_varia…
S_19_54179929	7.64814628184259e-07	0.0164060385891805	19	54179929	T	C	ANN=C|3_prime_UTR_variant|MODIFIER|MBOAT7|ENSG00000125505|transcript|ENST00000495279.2|protein_coding|2/2|c.*774A>G|||||774|WARNING_TRANSCRIPT_NO_START_CODON,C|downstream_gene_variant|MODIFIER|MBOAT7|ENSG00000125505|transcript|ENST00000414665.5|protein_coding||c.*930A>G|||||930|WARNING_TRANSCRIPT_NO_STOP_CODON,C|downstream_gene_variant|MODIFIER|MBOAT7|ENSG00000125505|transcript|ENST00000464098.5|…
S_14_105368080	1.01881446669014e-06	0.0218535703105034	14	105368080	A	G	ANN=G|missense_variant|MODERATE|PACS2|ENSG00000179364|transcript|ENST00000447393.5|protein_coding|6/25|c.593A>G|p.Tyr198Cys|768/6365|593/2715|198/904||,G|missense_variant|MODERATE|PACS2|ENSG00000179364|transcript|ENST00000430725.6|protein_coding|6/24|c.392A>G|p.Tyr131Cys|891/2944|392/2445|131/814||,G|missense_variant|MODERATE|PACS2|ENSG00000179364|transcript|ENST00000325438.12|protein_coding|6/24…
S_19_38397123	1.02770996399734e-06	0.0220433510177789	19	38397123	A	G	ANN=G|3_prime_UTR_variant|MODIFIER|SPRED3|ENSG00000188766|transcript|ENST00000338502.8|protein_coding|5/5|c.*978A>G|||||978|,G|downstream_gene_variant|MODIFIER|SPRED3|ENSG00000188766|transcript|ENST00000587564.2|processed_transcript||n.*2647A>G|||||2647|,G|downstream_gene_variant|MODIFIER|SPRED3|ENSG00000188766|transcript|ENST00000586958.1|nonsense_mediated_decay||c.*2727A>G|||||2453|,G|downstrea…
S_2_74872413	1.11730525736579e-06	0.0239639631599814	2	74872413	A	G	ANN=G|synonymous_variant|LOW|HK2|ENSG00000159399|transcript|ENST00000290573.6|protein_coding|4/18|c.489A>G|p.Leu163Leu|1089/5772|489/2754|163/917||,G|synonymous_variant|LOW|HK2|ENSG00000159399|transcript|ENST00000409174.1|protein_coding|4/18|c.405A>G|p.Leu135Leu|595/5278|405/2670|135/889||,G|downstream_gene_variant|MODIFIER|HK2|ENSG00000159399|transcript|ENST00000472302.1|retained_intron||n.*4506…
S_7_75537910	1.16175989119867e-06	0.0249162643865379	7	75537910	T	C	ANN=C|3_prime_UTR_variant|MODIFIER|HIP1|ENSG00000127946|transcript|ENST00000336926.10|protein_coding|31/31|c.*262A>G|||||262|,C|3_prime_UTR_variant|MODIFIER|HIP1|ENSG00000127946|transcript|ENST00000434438.6|protein_coding|29/29|c.*262A>G|||||262|,C|downstream_gene_variant|MODIFIER|HIP1|ENSG00000127946|transcript|ENST00000616821.4|protein_coding||c.*262A>G|||||173|
S_1_149949721	1.29714793331857e-06	0.0278186345779501	1	149949721	T	C	ANN=C|missense_variant|MODERATE|OTUD7B|ENSG00000264522|transcript|ENST00000581312.5|protein_coding|9/12|c.1031A>G|p.Gln344Arg|1326/8872|1031/2532|344/843||,C|missense_variant|MODERATE|OTUD7B|ENSG00000264522|transcript|ENST00000417191.2|protein_coding|9/11|c.1031A>G|p.Gln344Arg|1173/1425|1031/1283|344/426||WARNING_TRANSCRIPT_INCOMPLETE
S_X_49117685	1.82390915113023e-06	0.0391137317459877	X	49117685	T	C	ANN=C|missense_variant|MODERATE|GPKOW|ENSG00000068394|transcript|ENST00000156109.6|protein_coding|5/11|c.692A>G|p.Glu231Gly|771/1742|692/1431|231/476||
S_17_48121401	2.12203441464473e-06	0.0455049059876415	17	48121401	A	G	ANN=G|missense_variant|MODERATE|SNX11|ENSG00000002919|transcript|ENST00000359238.6|protein_coding|7/7|c.706A>G|p.Arg236Gly|973/2315|706/813|236/270||,G|missense_variant|MODERATE|SNX11|ENSG00000002919|transcript|ENST00000580219.5|protein_coding|7/7|c.682A>G|p.Arg228Gly|793/1200|682/789|228/262||,G|missense_variant|MODERATE|SNX11|ENSG00000002919|transcript|ENST00000452859.6|protein_coding|5/5|c.274…
S_20_35503541	8.65369023969781e-10	1.85941842180387e-05	20	35503541	A	G	ANN=G|synonymous_variant|LOW|CEP250|ENSG00000126001|transcript|ENST00000397527.5|protein_coding|30/35|c.5172A>G|p.Leu1724Leu|5892/15703|5172/7329|1724/2442||,G|synonymous_variant|LOW|CEP250|ENSG00000126001|transcript|ENST00000422671.1|protein_coding|1/4|c.636A>G|p.Leu212Leu|636/2648|636/2634|212/877||WARNING_TRANSCRIPT_NO_START_CODON,G|downstream_gene_variant|MODIFIER|CEP250|ENSG00000126001|trans…
S_22_41356652	9.76167385951869e-10	2.09739324545619e-05	22	41356652	A	G	ANN=G|missense_variant|MODERATE|ZC3H7B|ENSG00000100403|transcript|ENST00000352645.4|protein_coding|22/23|c.2525A>G|p.Tyr842Cys|2782/5909|2525/2934|842/977||
S_17_78357864	1.00316438755987e-23	2.15850881271257e-19	17	78357864	T	C	ANN=C|3_prime_UTR_variant|MODIFIER|SOCS3|ENSG00000184557|transcript|ENST00000330871.3|protein_coding|2/2|c.*554A>G|||||554|,C|upstream_gene_variant|MODIFIER|AC061992.1|ENSG00000266970|transcript|ENST00000592569.1|lincRNA||n.-2589T>C|||||2589|,C|upstream_gene_variant|MODIFIER|AC061992.1|ENSG00000266970|transcript|ENST00000587575.1|lincRNA||n.-4807T>C|||||4807|,C|downstream_gene_variant|MODIFIER|SO…
S_17_78997271	1.02903341541064e-18	2.21375958657291e-14	17	78997271	T	C	ANN=C|missense_variant|MODERATE|CANT1|ENSG00000171302|transcript|ENST00000392446.9|protein_coding|3/5|c.352A>G|p.Arg118Gly|565/3252|352/1206|118/401||,C|missense_variant|MODERATE|CANT1|ENSG00000171302|transcript|ENST00000591773.5|protein_coding|4/6|c.352A>G|p.Arg118Gly|752/1669|352/1206|118/401||,C|missense_variant|MODERATE|CANT1|ENSG00000171302|transcript|ENST00000302345.6|protein_coding|2/4|c.3…
S_7_106659468	1.04505016039391e-15	2.24769388497523e-11	7	106659468	T	C	ANN=C|3_prime_UTR_variant|MODIFIER|CCDC71L|ENSG00000253276|transcript|ENST00000315965.6|protein_coding|3/3|c.*431A>G|||||431|,C|3_prime_UTR_variant|MODIFIER|CCDC71L|ENSG00000253276|transcript|ENST00000523505.1|protein_coding|1/1|c.*721A>G|||||721|,C|intron_variant|MODIFIER|AC004917.1|ENSG00000243797|transcript|ENST00000592441.1|sense_overlapping|2/4|n.173-49005A>G||||||,C|intron_variant|MODIFIER|…
S_21_45265495	1.11015643630249e-15	2.38761344755576e-11	21	45265495	T	C	ANN=C|missense_variant|MODERATE|POFUT2|ENSG00000186866|transcript|ENST00000349485.9|protein_coding|9/9|c.1277A>G|p.Lys426Arg|1304/2871|1277/1290|426/429||,C|3_prime_UTR_variant|MODIFIER|POFUT2|ENSG00000186866|transcript|ENST00000331343.11|protein_coding|8/8|c.*1956A>G|||||1956|,C|3_prime_UTR_variant|MODIFIER|POFUT2|ENSG00000186866|transcript|ENST00000334538.13|nonsense_mediated_decay|10/10|c.*340…
S_1_9744427	1.12144303203464e-12	2.41076608596488e-08	1	9744427	T	C	ANN=C|missense_variant|MODERATE|CLSTN1|ENSG00000171603|transcript|ENST00000377298.8|protein_coding|8/19|c.1202A>G|p.Lys401Arg|1995/5221|1202/2946|401/981||,C|missense_variant|MODERATE|CLSTN1|ENSG00000171603|transcript|ENST00000361311.4|protein_coding|7/18|c.1172A>G|p.Lys391Arg|1423/4647|1172/2916|391/971||,C|missense_variant|MODERATE|CLSTN1|ENSG00000171603|transcript|ENST00000435891.5|protein_cod…
S_22_20949798	1.18753708326207e-13	2.55320472901344e-09	22	20949798	A	G	ANN=G|missense_variant|MODERATE|CRKL|ENSG00000099942|transcript|ENST00000354336.7|protein_coding|3/3|c.865A>G|p.Thr289Ala|1374/5325|865/912|289/303||,G|missense_variant|MODERATE|CRKL|ENSG00000099942|transcript|ENST00000411769.1|nonsense_mediated_decay|3/4|c.865A>G|p.Thr289Ala|1366/2037|865/912|289/303||
S_11_123061192	1.19049057258287e-89	2.56241190842736e-85	11	123061192	T	C	ANN=C|missense_variant|MODERATE|HSPA8|ENSG00000109971|transcript|ENST00000227378.7|protein_coding|1/8|c.133A>G|p.Thr45Ala|141/2186|133/1941|45/646||,C|missense_variant|MODERATE|HSPA8|ENSG00000109971|transcript|ENST00000453788.6|protein_coding|2/8|c.133A>G|p.Thr45Ala|410/2004|133/1482|45/493||,C|missense_variant|MODERATE|HSPA8|ENSG00000109971|transcript|ENST00000534624.5|protein_coding|2/9|c.133A>…
S_12_123408938	1.20995721275541e-14	2.60189199030923e-10	12	123408938	A	G	ANN=G|3_prime_UTR_variant|MODIFIER|KMT5A|ENSG00000183955|transcript|ENST00000402868.7|protein_coding|8/8|c.*1235A>G|||||1235|,G|3_prime_UTR_variant|MODIFIER|KMT5A|ENSG00000183955|transcript|ENST00000330479.8|protein_coding|9/9|c.*1171A>G|||||1235|,G|downstream_gene_variant|MODIFIER|RILPL2|ENSG00000150977|transcript|ENST00000280571.9|protein_coding||c.*6953T>C|||||1745|,G|downstream_gene_variant|M…
S_16_67154607	1.26600660816376e-09	2.72001519763985e-05	16	67154607	T	C	ANN=C|3_prime_UTR_variant|MODIFIER|TRADD|ENSG00000102871|transcript|ENST00000345057.8|protein_coding|5/5|c.*42A>G|||||42|,C|3_prime_UTR_variant|MODIFIER|TRADD|ENSG00000102871|transcript|ENST00000486556.1|protein_coding|3/3|c.*42A>G|||||42|,C|upstream_gene_variant|MODIFIER|B3GNT9|ENSG00000237172|transcript|ENST00000449549.3|protein_coding||c.-4122A>G|||||3393|,C|downstream_gene_variant|MODIFIER|TR…
S_9_33468332	1.48885146486236e-10	3.19954179798922e-06	9	33468332	T	C	ANN=C|missense_variant|MODERATE|NOL6|ENSG00000165271|transcript|ENST00000297990.8|protein_coding|10/26|c.1297A>G|p.Thr433Ala|1385/4741|1297/3441|433/1146||,C|missense_variant|MODERATE|NOL6|ENSG00000165271|transcript|ENST00000353159.6|protein_coding|10/16|c.1297A>G|p.Thr433Ala|1385/3411|1297/2100|433/699||,C|missense_variant|MODERATE|NOL6|ENSG00000165271|transcript|ENST00000379471.3|protein_coding…
S_5_172768556	1.497044448033e-111	3.22238817439103e-107	5	172768556	T	C	ANN=C|3_prime_UTR_variant|MODIFIER|DUSP1|ENSG00000120129|transcript|ENST00000239223.3|protein_coding|4/4|c.*206A>G|||||206|,C|intron_variant|MODIFIER|AC022217.3|ENSG00000253736|transcript|ENST00000523005.1|antisense|1/1|n.69+5508T>C||||||
S_19_45034262	1.54792986173139e-14	3.32851358168102e-10	19	45034262	A	G	ANN=G|missense_variant|MODERATE|RELB|ENSG00000104856|transcript|ENST00000221452.12|protein_coding|10/12|c.1226A>G|p.Lys409Arg|1376/2294|1226/1740|409/579||,G|missense_variant|MODERATE|RELB|ENSG00000104856|transcript|ENST00000625761.2|protein_coding|10/12|c.1226A>G|p.Lys409Arg|1357/2279|1226/1740|409/579||,G|missense_variant|MODERATE|RELB|ENSG00000104856|transcript|ENST00000505236.1|protein_coding…
S_14_102944289	1.6161124944466e-20	3.47690442055241e-16	14	102944289	T	C	ANN=C|missense_variant|MODERATE|CDC42BPB|ENSG00000198752|transcript|ENST00000361246.6|protein_coding|30/37|c.4010A>G|p.Lys1337Arg|4299/6758|4010/5136|1337/1711||,C|missense_variant|MODERATE|CDC42BPB|ENSG00000198752|transcript|ENST00000559043.1|protein_coding|15/15|c.1751A>G|p.Lys584Arg|1753/1999|1751/1997|584/664||WARNING_TRANSCRIPT_INCOMPLETE,C|upstream_gene_variant|MODIFIER|CDC42BPB|ENSG0000019…
S_8_143918734	1.63392683725127e-12	3.51228912935534e-08	8	143918734	T	C	ANN=C|missense_variant|MODERATE|PLEC|ENSG00000178209|transcript|ENST00000322810.8|protein_coding|32/32|c.11498A>G|p.Tyr3833Cys|11668/15249|11498/14055|3833/4684||,C|missense_variant|MODERATE|PLEC|ENSG00000178209|transcript|ENST00000345136.7|protein_coding|32/32|c.11087A>G|p.Tyr3696Cys|11216/14803|11087/13644|3696/4547||,C|missense_variant|MODERATE|PLEC|ENSG00000178209|transcript|ENST00000357649.6…
S_2_99195943	1.65758699299761e-11	3.56265172404977e-07	2	99195943	A	G	ANN=G|3_prime_UTR_variant|MODIFIER|MRPL30|ENSG00000185414|transcript|ENST00000338148.7|protein_coding|6/6|c.*238A>G|||||238|,G|downstream_gene_variant|MODIFIER|AC092587.1|ENSG00000273155|transcript|ENST00000410042.1|protein_coding||c.*711A>G|||||645|,G|downstream_gene_variant|MODIFIER|MRPL30|ENSG00000185414|transcript|ENST00000409145.5|protein_coding||c.*1019A>G|||||854|,G|downstream_gene_variant…
S_16_27469487	1.67490698324618e-17	3.60289241166086e-13	16	27469487	T	C	ANN=C|synonymous_variant|LOW|GTF3C1|ENSG00000077235|transcript|ENST00000356183.8|protein_coding|32/37|c.4878A>G|p.Val1626Val|4894/7018|4878/6330|1626/2109||,C|synonymous_variant|LOW|GTF3C1|ENSG00000077235|transcript|ENST00000561623.5|protein_coding|32/37|c.4878A>G|p.Val1626Val|4901/7015|4878/6255|1626/2084||,C|upstream_gene_variant|MODIFIER|GTF3C1|ENSG00000077235|transcript|ENST00000562609.2|reta…
S_17_40096760	1.71680337124011e-26	3.69456085490871e-22	17	40096760	T	C	ANN=C|synonymous_variant|LOW|NR1D1|ENSG00000126368|transcript|ENST00000246672.3|protein_coding|3/8|c.390A>G|p.Leu130Leu|1021/2772|390/1845|130/614||,C|downstream_gene_variant|MODIFIER|THRA|ENSG00000126351|transcript|ENST00000264637.8|protein_coding||c.*3378T>C|||||2893|,C|downstream_gene_variant|MODIFIER|THRA|ENSG00000126351|transcript|ENST00000584985.5|protein_coding||c.*3378T>C|||||2893|,C|down…
S_10_102657341	1.7707511087505e-21	3.80994808558758e-17	10	102657341	A	G	ANN=G|missense_variant|MODERATE|TRIM8|ENSG00000171206|transcript|ENST00000302424.11|protein_coding|6/6|c.1643A>G|p.Tyr548Cys|1765/2831|1643/1656|548/551||,G|downstream_gene_variant|MODIFIER|TRIM8|ENSG00000171206|transcript|ENST00000479004.1|processed_transcript||n.*254A>G|||||254|,G|downstream_gene_variant|MODIFIER|TRIM8|ENSG00000171206|transcript|ENST00000487927.5|processed_transcript||n.*372A>G…
S_2_130152066	1.91928403071971e-09	4.12338981159823e-05	2	130152066	T	C	ANN=C|3_prime_UTR_variant|MODIFIER|SMPD4|ENSG00000136699|transcript|ENST00000409031.5|protein_coding|20/20|c.*489A>G|||||489|,C|3_prime_UTR_variant|MODIFIER|SMPD4|ENSG00000136699|transcript|ENST00000454468.5|nonsense_mediated_decay|19/19|c.*2677A>G|||||21262|,C|3_prime_UTR_variant|MODIFIER|SMPD4|ENSG00000136699|transcript|ENST00000431183.6|protein_coding|17/17|c.*489A>G|||||489|,C|3_prime_UTR_var…
S_2_222922753	2.08461993269297e-16	4.48401747522258e-12	2	222922753	A	G	ANN=G|synonymous_variant|LOW|ACSL3|ENSG00000123983|transcript|ENST00000357430.7|protein_coding|9/17|c.1002A>G|p.Leu334Leu|1533/5679|1002/2163|334/720||,G|synonymous_variant|LOW|ACSL3|ENSG00000123983|transcript|ENST00000392066.7|protein_coding|8/16|c.1002A>G|p.Leu334Leu|1418/3147|1002/2163|334/720||,G|upstream_gene_variant|MODIFIER|ACSL3|ENSG00000123983|transcript|ENST00000407441.4|nonsense_mediat…
S_19_54180186	2.181036408506e-15	4.69053690013301e-11	19	54180186	T	C	ANN=C|3_prime_UTR_variant|MODIFIER|MBOAT7|ENSG00000125505|transcript|ENST00000495279.2|protein_coding|2/2|c.*517A>G|||||517|WARNING_TRANSCRIPT_NO_START_CODON,C|downstream_gene_variant|MODIFIER|MBOAT7|ENSG00000125505|transcript|ENST00000414665.5|protein_coding||c.*673A>G|||||673|WARNING_TRANSCRIPT_NO_STOP_CODON,C|downstream_gene_variant|MODIFIER|MBOAT7|ENSG00000125505|transcript|ENST00000464098.5|…
S_7_149225276	2.24332803879004e-24	4.82741760667229e-20	7	149225276	A	G	ANN=G|3_prime_UTR_variant|MODIFIER|ZNF282|ENSG00000170265|transcript|ENST00000610704.4|protein_coding|8/8|c.*629A>G|||||629|,G|downstream_gene_variant|MODIFIER|ZNF282|ENSG00000170265|transcript|ENST00000479907.1|protein_coding||c.*996A>G|||||613|,G|downstream_gene_variant|MODIFIER|ZNF282|ENSG00000170265|transcript|ENST00000470381.1|retained_intron||n.*1010A>G|||||1010|
S_17_78358609	2.45693649208869e-14	5.28290484528909e-10	17	78358609	T	C	ANN=C|missense_variant|MODERATE|SOCS3|ENSG00000184557|transcript|ENST00000330871.3|protein_coding|2/2|c.487A>G|p.Arg163Gly|903/2734|487/678|163/225||,C|upstream_gene_variant|MODIFIER|AC061992.1|ENSG00000266970|transcript|ENST00000592569.1|lincRNA||n.-1844T>C|||||1844|,C|upstream_gene_variant|MODIFIER|AC061992.1|ENSG00000266970|transcript|ENST00000587575.1|lincRNA||n.-4062T>C|||||4062|,C|downstrea…
S_X_150767867	2.53227094957746e-09	5.44007768097725e-05	X	150767867	T	C	ANN=C|3_prime_UTR_variant|MODIFIER|CD99L2|ENSG00000102181|transcript|ENST00000346693.8|nonsense_mediated_decay|12/12|c.*2925A>G|||||61430|,C|3_prime_UTR_variant|MODIFIER|CD99L2|ENSG00000102181|transcript|ENST00000370377.7|protein_coding|11/11|c.*1167A>G|||||1167|,C|3_prime_UTR_variant|MODIFIER|CD99L2|ENSG00000102181|transcript|ENST00000613030.4|protein_coding|12/12|c.*1167A>G|||||1167|,C|3_prime_…
S_9_128633898	2.83803897841272e-09	6.09667533342621e-05	9	128633898	T	C	ANN=C|missense_variant|MODERATE|WDR34|ENSG00000119333|transcript|ENST00000372715.6|protein_coding|9/9|c.1457A>G|p.Tyr486Cys|1518/1755|1457/1611|486/536||,C|upstream_gene_variant|MODIFIER|AL356481.3|ENSG00000280758|transcript|ENST00000630523.1|antisense||n.-2213A>G|||||2213|,C|downstream_gene_variant|MODIFIER|SPTAN1|ENSG00000197694|transcript|ENST00000372731.8|protein_coding||c.*564T>C|||||236|,C|…
S_16_28101887	2.94030362437637e-30	6.3278274300204e-26	16	28101887	T	C	ANN=C|missense_variant|MODERATE|XPO6|ENSG00000169180|transcript|ENST00000304658.9|protein_coding|22/24|c.3005A>G|p.Tyr1002Cys|3506/4422|3005/3378|1002/1125||,C|missense_variant|MODERATE|XPO6|ENSG00000169180|transcript|ENST00000565698.5|protein_coding|23/25|c.2963A>G|p.Tyr988Cys|3323/4255|2963/3336|988/1111||,C|missense_variant|MODERATE|XPO6|ENSG00000169180|transcript|ENST00000569315.1|protein_cod…
S_1_156272329	3.16009201612664e-15	6.79577788068034e-11	1	156272329	T	C	ANN=C|missense_variant|MODERATE|SMG5|ENSG00000198952|transcript|ENST00000361813.5|protein_coding|7/22|c.704A>G|p.Tyr235Cys|849/4559|704/3051|235/1016||,C|upstream_gene_variant|MODIFIER|SMG5|ENSG00000198952|transcript|ENST00000489907.2|processed_transcript||n.-4741A>G|||||4741|
S_22_38735730	3.43558100498114e-14	7.38684271880996e-10	22	38735730	T	C	ANN=C|3_prime_UTR_variant|MODIFIER|SUN2|ENSG00000100242|transcript|ENST00000405018.5|protein_coding|18/18|c.*537A>G|||||537|,C|3_prime_UTR_variant|MODIFIER|SUN2|ENSG00000100242|transcript|ENST00000405510.5|protein_coding|19/19|c.*537A>G|||||537|,C|upstream_gene_variant|MODIFIER|AL021707.1|ENSG00000225450|transcript|ENST00000416406.1|antisense||n.-3273T>C|||||3273|,C|downstream_gene_variant|MODIFI…
S_3_58142702	3.63033369521768e-13	7.80485441134849e-09	3	58142702	A	G	ANN=G|missense_variant|MODERATE|FLNB|ENSG00000136068|transcript|ENST00000490882.5|protein_coding|32/47|c.5327A>G|p.Lys1776Arg|5492/8079|5327/7902|1776/2633||,G|missense_variant|MODERATE|FLNB|ENSG00000136068|transcript|ENST00000295956.8|protein_coding|31/46|c.5234A>G|p.Lys1745Arg|5399/9463|5234/7809|1745/2602||,G|missense_variant|MODERATE|FLNB|ENSG00000136068|transcript|ENST00000358537.7|protein_c…
S_19_2132556	3.79102406363879e-21	8.15638827291886e-17	19	2132556	T	C	ANN=C|missense_variant|MODERATE|AP3D1|ENSG00000065000|transcript|ENST00000355272.10|protein_coding|5/32|c.377A>G|p.Tyr126Cys|584/5034|377/3648|126/1215||,C|missense_variant|MODERATE|AP3D1|ENSG00000065000|transcript|ENST00000345016.9|protein_coding|5/30|c.377A>G|p.Tyr126Cys|600/4870|377/3462|126/1153||,C|upstream_gene_variant|MODIFIER|AP3D1|ENSG00000065000|transcript|ENST00000590683.2|nonsense_med…
S_5_176658482	3.81116324998152e-13	8.19323875481027e-09	5	176658482	A	G	ANN=G|3_prime_UTR_variant|MODIFIER|TSPAN17|ENSG00000048140|transcript|ENST00000508164.5|protein_coding|9/9|c.*784A>G|||||784|,G|3_prime_UTR_variant|MODIFIER|TSPAN17|ENSG00000048140|transcript|ENST00000515708.5|protein_coding|9/9|c.*950A>G|||||950|,G|3_prime_UTR_variant|MODIFIER|TSPAN17|ENSG00000048140|transcript|ENST00000298564.14|protein_coding|4/4|c.*1522A>G|||||1522|,G|3_prime_UTR_variant|MODI…
S_1_149941614	4.00192741486599e-12	8.60214297825445e-08	1	149941614	T	C	ANN=C|3_prime_UTR_variant|MODIFIER|OTUD7B|ENSG00000264522|transcript|ENST00000581312.5|protein_coding|12/12|c.*2243A>G|||||2243|,C|upstream_gene_variant|MODIFIER|MTMR11|ENSG00000014914|transcript|ENST00000466496.5|processed_transcript||n.-4789A>G|||||4789|,C|upstream_gene_variant|MODIFIER|MTMR11|ENSG00000014914|transcript|ENST00000482343.5|retained_intron||n.-4780A>G|||||4780|,C|upstream_gene_var…
S_11_75572432	4.17739437911305e-67	8.99100592216501e-63	11	75572432	A	G	ANN=G|3_prime_UTR_variant|MODIFIER|SERPINH1|ENSG00000149257|transcript|ENST00000358171.7|protein_coding|5/5|c.*349A>G|||||349|,G|3_prime_UTR_variant|MODIFIER|SERPINH1|ENSG00000149257|transcript|ENST00000533603.5|protein_coding|6/6|c.*349A>G|||||349|,G|3_prime_UTR_variant|MODIFIER|SERPINH1|ENSG00000149257|transcript|ENST00000524558.5|protein_coding|5/5|c.*349A>G|||||349|,G|3_prime_UTR_variant|MODI…
S_9_127517884	4.22579447179627e-41	9.09475486219994e-37	9	127517884	T	C	ANN=C|missense_variant|MODERATE|FAM129B|ENSG00000136830|transcript|ENST00000373312.3|protein_coding|6/14|c.647A>G|p.Tyr216Cys|861/3957|647/2241|216/746||,C|missense_variant|MODERATE|FAM129B|ENSG00000136830|transcript|ENST00000373314.7|protein_coding|6/14|c.608A>G|p.Tyr203Cys|660/3760|608/2202|203/733||,C|upstream_gene_variant|MODIFIER|FAM129B|ENSG00000136830|transcript|ENST00000465154.1|processed…
S_5_138468924	4.46898655795884e-18	9.61368388348105e-14	5	138468924	A	G	ANN=G|3_prime_UTR_variant|MODIFIER|EGR1|ENSG00000120738|transcript|ENST00000239938.4|protein_coding|2/2|c.*843A>G|||||843|,G|upstream_gene_variant|MODIFIER|RPL7P19|ENSG00000241458|transcript|ENST00000469948.1|processed_pseudogene||n.-4820A>G|||||4820|
S_7_151066748	4.52637096073786e-16	9.73577129945105e-12	7	151066748	A	G	ANN=G|synonymous_variant|LOW|SLC4A2|ENSG00000164889|transcript|ENST00000413384.6|protein_coding|6/23|c.810A>G|p.Leu270Leu|1066/4142|810/3726|270/1241||,G|synonymous_variant|LOW|SLC4A2|ENSG00000164889|transcript|ENST00000485713.5|protein_coding|6/23|c.810A>G|p.Leu270Leu|1850/4925|810/3726|270/1241||,G|synonymous_variant|LOW|SLC4A2|ENSG00000164889|transcript|ENST00000461735.1|protein_coding|5/22|c.…
