# Supplementary material for: RNA binding candidates for human ADAR3 from substrates of a gain of function mutant expressed in neuronal cells
Source: Nucleic Acids Res. 2019 Sep 25;47(20):10801–14. doi: 10.1093/nar/gkz815 (PMC6846710; doi:10.1093/nar/gkz815)
Supplement: gkz815_Supplemental_Files [file gkz815_supplemental_files.zip › Table S3.xlsx]

## Sheet: Sheet 1
chromosome	position	reference genome	alteration	gene name	region of mutation
7	149225276	A	G	ZNF282	3' UTR
5	138468924	A	G	EGR1	3' UTR
17	78997271	T	C	CANT1	CDS
16	27469487	T	C	GTF3C1	CDS
17	40096760	T	C	NR1D1	CDS
17	7193683	T	C	DLG4	CDS
1	149555818	A	G	NBPF19	3' UTR
10	97664918	A	G	PI4K2A	CDS
2	130152066	T	C	SMPD4	3' UTR
1	156272329	T	C	SMG5	CDS
8	143918734	T	C	PLEC	CDS
19	45034262	A	G	RELB	CDS
12	123408938	A	G	SETD8	3' UTR
17	78357864	T	C	SOCS3	3' UTR
22	38735730	T	C	SUN2	3' UTR
11	46673497	A	G	ATG13	3' UTR
19	2132556	T	C	AP3D1	CDS
9	127517884	T	C	FAM129B	CDS
5	172768556	T	C	DUSP1	3' UTR
20	35503541	A	G	CEP250	CDS
11	75572432	A	G	SERPINH1	3' UTR
17	78358609	T	C	SOCS3	CDS
19	18173937	A	G	IFI30	CDS
21	45265495	T	C	POFUT2	CDS
2	222922753	A	G	ACSL3	CDS
5	176658482	A	G	TSPAN17	3' UTR
16	28101887	T	C	XPO6	CDS
14	102944289	T	C	CDC42BPB	CDS
9	35714031	T	C	TLN1	CDS
19	54180186	T	C	MBOAT7	intron
16	75229532	T	C	BCAR1	CDS
12	96247347	A	G	ELK3	CDS
1	9744427	T	C	CLSTN1	CDS
3	58142702	A	G	FLNB	CDS
7	106659468	T	C	CCDC71L	3' UTR
9	128633898	T	C	WDR34	CDS
10	102657341	A	G	TRIM8	CDS
11	123061192	T	C	HSPA8	CDS
19	54179929	T	C	MBOAT7	intron

## Sheet: Sheet 2
chromosome	position	reference genome	alteration	gene name	region of mutation
1	149555763	A	G	NBPF19	3' UTR
1	149941614	T	C	OTUD7B	3' UTR
11	68756436	T	C	CPT1A	3' UTR
11	68757341	T	C	CPT1A	3' UTR
12	57102363	T	C	STAT6	CDS
1	43972629	A	G	DPH2	3' UTR
17	48121401	A	G	SNX11	CDS
17	82095425	T	C	FASN	CDS
19	38397123	A	G	SPRED3	3' UTR
19	47000806	A	G	ARHGAP35	3' UTR
19	48982265	T	C	GYS1	CDS
20	32236244	A	G	POFUT1	3' UTR
21	6120707	A	G	CU639417.2	CDS
22	20949798	A	G	CRKL	CDS
22	41356652	A	G	ZC3H7B	CDS
22	41357996	A	G	ZC3H7B	3' UTR
22	45923304	T	C	WNT7B	CDS
2	74872413	A	G	HK2	CDS
2	99195943	A	G	MRPL30	3' UTR
3	124841404	T	C	ITGB5	CDS
3	64096295	T	C	PRICKLE2	3' UTR
7	143380681	T	C	ZYX	upstream_gene_variant
7	151066748	A	G	SLC4A2	CDS
8	144082792	A	G	GPAA1	CDS
9	136441145	T	C	SEC16A	3' UTR

## Sheet: Sheet3
chromosome	position	reference genome	alteration	gene name	region of mutation
1	149004995	A	G	PDE4DIP	CDS
1	149555610	A	G	NBPF19	3' UTR
1	149949721	T	C	OTUD7B	CDS
1	160350197	A	G	NCSTN	CDS
11	27891035	T	C	HSP90AA2P	upstream_gene_variant
11	34151401	T	C	ABTB2	3' UTR
11	62532437	T	C	AHNAK	CDS
11	63910746	A	G	MARK2	3' UTR
11	6402705	T	C	APBB1	CDS
11	65597897	T	C	MAP3K11	3' UTR
12	6514469	A	G	NCAPD2	CDS
12	6540557	T	C	IFFO1	CDS
14	105368080	A	G	PACS2	CDS
15	70066107	T	C	TLE3	CDS
15	75682660	T	C	CSPG4	CDS
16	4870948	A	G	UBN1	CDS
16	67154607	T	C	TRADD	3' UTR
16	70373165	A	G	DDX19A	3' UTR
16	71645292	T	C	PHLPP2	3' UTR
19	1021628	T	C	RNU6-2	small nuclear RNA
19	13025544	A	G	NFIX	CDS
19	31278257	T	C	TSHZ3	CDS
19	35720497	A	G	KMT2B	CDS
19	38396307	A	G	SPRED3	3' UTR
19	47382172	A	G	DHX34	3' UTR
19	49830124	A	G	MED25	CDS
2	85321731	T	C	TGOLN2	3' UTR
2	86026619	T	C	POLR1A	3' UTR
22	41230170	A	G	L3MBTL2	CDS
3	48557719	T	C	PFKFB4	upstream_gene_variant
3	48750971	T	C	PRKAR2A	3' UTR
3	48751183	T	C	PRKAR2A	3' UTR
4	88728300	T	C	FAM13A	3' UTR
5	126603578	A	G	PHAX	CDS
5	67168339	A	G	MAST4	3' UTR
6	42888592	A	G	RPL7L1	3' UTR
6	44259253	T	C	NFKBIE	CDS
7	18667179	A	G	HDAC9	3' UTR
7	69062523	T	C	AC104688.1-RNU6-832P	intergenic
7	75537910	T	C	HIP1	3' UTR
8	43021943	A	G	HOOK3	3' UTR
8	69690222	T	C	SLCO5A1	intron
9	130854820	A	G	ABL1	CDS
9	131497426	A	G	PRRC2B	3' UTR
9	33468332	T	C	NOL6	CDS
X	150767867	T	C	CD99L2	3' UTR
X	150770351	T	C	CD99L2	CDS
X	40071139	T	C	BCOR	CDS
X	49117685	T	C	GPKOW	CDS
